# Supplementary material for: Dimethyl 1-(2-cyano­benz­yl)-1H-pyrazole-3,5-dicarboxyl­ate
Source: Acta Crystallogr Sect E Struct Rep Online. 2009 Apr 30;65(Pt 5):o1158. doi: 10.1107/S1600536809015153 (PMC2977824; doi:10.1107/S1600536809015153)
Supplement: Supplementary file 2 [file e-65-o1158-Isup2.hkl]

#============================================================================== 

data_I

# Added by publCIF - use a unique identifier for each data block

#==============================================================================


# SUBMISSION DETAILS

_publ_contact_author_name            ?   # Name of author for correspondence
_publ_contact_author_address             # Address of author for correspondence
; ?
;
_publ_contact_author_email           ?
_publ_contact_author_fax             ?
_publ_contact_author_phone           ?

_publ_contact_letter
; ?
;
   
_publ_requested_journal              ?
_publ_requested_category             ?   

#==============================================================================

# TITLE AND AUTHOR LIST

_publ_section_title
;
?
;
_publ_section_title_footnote  # remove if not required
; ?
;         
 
# The loop structure below should contain the names and addresses of all 
# authors, in the required order of publication. Repeat as necessary.

# NB if using publCIF, the Author database tool might prove useful
# (see the Tools menu in publCIF)

loop_
_publ_author_name
_publ_author_footnote
_publ_author_address
? #'Last name, First name(s)'      
. # Footnote to author if necessary
;
?
; # address

#==============================================================================

# TEXT

_publ_section_synopsis
;
?
;
_publ_section_abstract
;
?
;
_publ_section_comment
;
The stucture of the title compound, (I), is shown below. Dimensions are
available in the archived CIF.

For related literature, see [type here to add references to related
literature].
;
_publ_section_acknowledgements  # remove if not required
;
?
;
_publ_section_references
;
?
;
_publ_section_figure_captions
;
?
;
_publ_section_exptl_prep
;
?
;
_publ_section_exptl_refinement
;
?
;
#==============================================================================
_publ_manuscript_text
# Used for convenience to store draft or replaced versions
# of the abstract, comment etc.
# Its contents will not be output
;
?
;

#==============================================================================

# Formatted by publCIF

# 
# h,k,l, Fc-squared, Fo-squared, sigma(Fo-squared) and status flag 
# 
data_I

_audit_update_record
;
2009-03-10 # Formatted by publCIF
;
_shelx_title ' zh in P2(1)/n' 
_shelx_refln_list_code          4 
_shelx_F_calc_maximum      123.40 
_exptl_crystal_F_000       624.00 
_reflns_d_resolution_high  0.7694 
 
loop_ 
 _symmetry_equiv_pos_as_xyz 
 'x, y, z' 
 '-x+1/2, y+1/2, -z+1/2' 
 '-x, -y, -z' 
 'x-1/2, -y-1/2, z-1/2' 
 
_cell_length_a     7.2416 
_cell_length_b    10.9774 
_cell_length_c    18.4053 
_cell_angle_alpha  90.000 
_cell_angle_beta  100.670 
_cell_angle_gamma  90.000 
 
_shelx_F_squared_multiplier     1.000 
 
loop_ 
 _refln_index_h 
 _refln_index_k 
 _refln_index_l 
 _refln_F_squared_calc 
 _refln_F_squared_meas 
 _refln_F_squared_sigma 
 _refln_observed_status 
   2   0   0     9485.35     8885.42     33.81 o 
   4   0   0       23.58       27.06      3.49 o 
   6   0   0       23.78       23.69      4.13 o 
   8   0   0        2.14        3.51      4.21 o 
   1   1   0     2886.62     2523.08      6.74 o 
   2   1   0     4026.10     3878.59     13.46 o 
   3   1   0      181.82      159.69      3.38 o 
   4   1   0        1.21        3.46      0.91 o 
   5   1   0        8.58        6.60      1.07 o 
   6   1   0       42.61       48.75      4.62 o 
   7   1   0       70.30       70.55      7.12 o 
   8   1   0        0.11        1.95      2.07 o 
   9   1   0        0.13        1.86      2.26 o 
   0   2   0      572.17      636.65      6.09 o 
   1   2   0        0.37       12.08      1.88 o 
   2   2   0      284.84      270.21      3.33 o 
   3   2   0       43.65       58.18      2.34 o 
   4   2   0      139.23      139.43      2.49 o 
   5   2   0       58.36       58.48      2.30 o 
   6   2   0       63.94       65.29      3.07 o 
   7   2   0       52.69       51.61      6.59 o 
   8   2   0       17.93       19.52      3.67 o 
   9   2   0        8.36        6.01      1.78 o 
   1   3   0      892.05      844.57      4.48 o 
   2   3   0      685.24      576.44      5.47 o 
   3   3   0      696.26      704.75      6.27 o 
   4   3   0      143.58      159.87      2.84 o 
   5   3   0      177.64      180.82      3.42 o 
   6   3   0       78.98       78.69      4.92 o 
   7   3   0      120.02      119.29      7.33 o 
   8   3   0       25.61       20.91      3.79 o 
   9   3   0        5.16        8.66      2.22 o 
   0   4   0     4796.34     4473.34     20.86 o 
   1   4   0       40.18       40.86      1.64 o 
   2   4   0      144.07      150.65      2.43 o 
   3   4   0      683.72      689.56      6.53 o 
   4   4   0        0.23        1.30      1.02 o 
   5   4   0        0.84        2.44      1.35 o 
   6   4   0        0.04        1.78      1.77 o 
   7   4   0       14.60       19.25      2.79 o 
   8   4   0        0.08        3.01      1.98 o 
   1   5   0       51.64       53.55      2.10 o 
   2   5   0      199.71      196.99      2.90 o 
   3   5   0      116.46       97.57      2.85 o 
   4   5   0        4.94        4.68      1.48 o 
   5   5   0        1.66        4.23      2.51 o 
   6   5   0       10.59       10.87      2.03 o 
   7   5   0      101.28       96.36      5.98 o 
   8   5   0       16.22       17.77      3.33 o 
   0   6   0       11.12        3.95      4.71 o 
   1   6   0       20.72       25.84      1.50 o 
   2   6   0      325.87      337.50      4.21 o 
   3   6   0      232.93      238.81      4.20 o 
   4   6   0       22.11       21.73      2.06 o 
   5   6   0       27.34       18.22      1.89 o 
   6   6   0        8.55        8.09      1.84 o 
   7   6   0       13.19       16.83      3.52 o 
   8   6   0        0.63        1.53      2.25 o 
   1   7   0      221.88      207.21      3.28 o 
   2   7   0       41.13       40.25      1.74 o 
   3   7   0       27.46       25.79      1.83 o 
   4   7   0      313.32      330.71      5.78 o 
   5   7   0       66.70       58.14      3.78 o 
   6   7   0        9.47        5.96      1.85 o 
   7   7   0       44.33       41.31      3.77 o 
   8   7   0       19.65       13.07      2.58 o 
   0   8   0     1212.00     1315.75     19.73 o 
   1   8   0      409.19      414.87     12.39 o 
   2   8   0      274.85      272.43      6.21 o 
   3   8   0      132.89      140.35      4.60 o 
   4   8   0       97.84       91.26      3.44 o 
   5   8   0       45.17       40.36      3.17 o 
   6   8   0       35.18       39.12      3.11 o 
   7   8   0        5.51        6.32      3.29 o 
   1   9   0        0.01        2.65      3.18 o 
   2   9   0        0.75        6.40      3.07 o 
   3   9   0      106.19      108.19      3.87 o 
   4   9   0       23.52       22.33      3.06 o 
   5   9   0       32.91       27.60      2.86 o 
   6   9   0        0.88        4.72      3.25 o 
   7   9   0       33.70       29.28      5.44 o 
   0  10   0      157.25      157.61      7.51 o 
   1  10   0      629.58      574.88     14.84 o 
   2  10   0       47.54       58.36      5.41 o 
   3  10   0      157.70      156.85      6.75 o 
   4  10   0        0.18        2.71      1.62 o 
   5  10   0        3.50        1.21      1.64 o 
   6  10   0        2.28        0.96      3.93 o 
   1  11   0        1.56        8.91      2.53 o 
   2  11   0        4.27        8.13      3.85 o 
   3  11   0       12.53       16.20      3.23 o 
   4  11   0        2.50        5.04      2.62 o 
   5  11   0        0.01       -0.11      3.07 o 
   0  12   0        6.32        6.06      3.86 o 
   1  12   0        5.18        7.25      3.34 o 
   2  12   0        4.12        8.89      2.51 o 
   3  12   0        0.82        1.73      4.30 o 
   4  12   0       23.01       20.82      5.96 o 
   1  13   0       15.52       13.14      3.06 o 
   2  13   0        2.96        1.52      2.53 o 
   3  13   0       15.00       14.96      4.46 o 
   0  14   0        5.01        4.47      5.69 o 
   1  14   0        3.64        2.10      1.65 o 
  -9   0   1       14.28       11.04      3.40 o 
  -7   0   1       61.02       53.90      6.96 o 
  -5   0   1       16.19       22.90      3.86 o 
  -3   0   1     1073.04     1129.42     11.57 o 
  -1   0   1     2093.42     1807.65     32.36 o 
   3   0   1      932.87      858.60     11.41 o 
   5   0   1      920.30      975.53     23.85 o 
   7   0   1      236.96      262.95     12.97 o 
   9   0   1        5.05        2.53      3.15 o 
  -9   1   1        0.00        1.67      2.48 o 
  -8   1   1        0.93        2.60      1.93 o 
  -7   1   1       58.08       53.92      5.54 o 
  -6   1   1       60.66       61.35      3.25 o 
  -5   1   1       62.72       56.60      2.06 o 
  -4   1   1        0.17        1.80      1.01 o 
  -3   1   1      685.63      661.57      5.87 o 
  -2   1   1      688.17      717.30      6.05 o 
  -1   1   1       11.01       10.49      0.61 o 
   1   1   1      391.96      387.45      3.49 o 
   2   1   1       11.17       11.55      1.28 o 
   3   1   1       35.57       33.08      1.60 o 
   4   1   1      100.53       93.44      2.86 o 
   5   1   1       62.84       58.03      3.54 o 
   6   1   1        1.87        6.30      3.75 o 
   7   1   1       19.62       19.08      6.93 o 
   8   1   1       12.51       14.12      3.44 o 
   9   1   1        1.90        0.98      3.26 o 
  -9   2   1        0.66        4.31      2.18 o 
  -8   2   1        2.66        5.23      2.68 o 
  -7   2   1        4.11        3.65      1.95 o 
  -6   2   1       23.13       27.71      2.29 o 
  -5   2   1       10.34       11.57      1.32 o 
  -4   2   1       47.71       55.18      1.91 o 
  -3   2   1      855.25      952.57      5.85 o 
  -2   2   1       19.48       23.00      1.56 o 
  -1   2   1     1322.25     1324.25      6.37 o 
   0   2   1     3781.36     3461.41     21.60 o 
   1   2   1    15226.77    13955.60     32.91 o 
   2   2   1        3.82       -0.28      0.87 o 
   3   2   1       20.57       20.66      1.34 o 
   4   2   1      256.84      276.97      4.17 o 
   5   2   1        2.26        3.54      1.69 o 
   6   2   1       36.52       34.17      3.98 o 
   7   2   1        3.33        6.11      2.21 o 
   8   2   1        0.18        7.43      2.92 o 
   9   2   1        2.26        7.50      2.64 o 
  -9   3   1       13.37       11.78      3.59 o 
  -8   3   1        0.06       -0.94      2.78 o 
  -7   3   1       32.03       29.03      3.79 o 
  -6   3   1        1.75        2.18      2.78 o 
  -5   3   1        3.76        5.62      1.96 o 
  -4   3   1       71.28       71.72      2.86 o 
  -3   3   1       21.93       18.85      1.48 o 
  -2   3   1       24.08       26.19      1.42 o 
  -1   3   1      315.21      295.65      2.98 o 
   0   3   1     3265.49     3158.02     12.91 o 
   1   3   1     1139.50     1102.40      6.32 o 
   2   3   1      834.82      807.57      4.97 o 
   3   3   1       27.52       20.34      1.50 o 
   4   3   1      410.84      428.60      4.56 o 
   5   3   1       44.63       38.68      3.13 o 
   6   3   1       41.12       39.10      3.39 o 
   7   3   1       30.40       22.82      3.25 o 
   8   3   1       19.30       21.47      3.07 o 
  -8   4   1        5.36        6.75      2.65 o 
  -7   4   1        2.58        5.51      1.73 o 
  -6   4   1      104.92      100.49      4.44 o 
  -5   4   1      145.98      149.50      4.50 o 
  -4   4   1       58.30       50.41      2.44 o 
  -3   4   1        9.72       10.92      1.41 o 
  -2   4   1        7.44        6.52      1.00 o 
  -1   4   1      522.79      501.58      5.03 o 
   0   4   1       49.79       38.50      1.42 o 
   1   4   1        6.87        9.60      1.02 o 
   2   4   1      100.21      100.60      2.05 o 
   3   4   1     1229.87     1267.39      9.88 o 
   4   4   1      141.64      117.69      3.31 o 
   5   4   1      181.08      162.65      4.44 o 
   6   4   1        0.00        2.73      1.92 o 
   7   4   1        9.98       11.39      2.97 o 
   8   4   1        8.23        2.41      3.00 o 
  -8   5   1       13.93       11.40      2.61 o 
  -7   5   1        0.88        3.18      2.65 o 
  -6   5   1       51.71       45.85      3.21 o 
  -5   5   1      186.90      184.56      5.23 o 
  -4   5   1       41.17       47.77      2.85 o 
  -3   5   1      598.88      615.84      8.72 o 
  -2   5   1        8.34       11.08      1.22 o 
  -1   5   1     4018.07     4347.89     26.53 o 
   0   5   1      825.72      897.09      7.66 o 
   1   5   1     1851.44     2002.61     12.39 o 
   2   5   1        5.20        7.20      2.22 o 
   3   5   1       66.28       63.31      2.42 o 
   4   5   1      209.08      211.59      4.35 o 
   5   5   1        6.26        7.33      1.52 o 
   6   5   1        9.01        9.57      1.82 o 
   7   5   1        2.27        1.70      2.13 o 
   8   5   1       14.51       10.34      2.96 o 
  -8   6   1       14.23       18.00      3.59 o 
  -7   6   1       10.18       11.54      2.31 o 
  -6   6   1       16.26       12.62      1.93 o 
  -5   6   1       11.91       14.84      1.70 o 
  -4   6   1      397.69      415.07      7.31 o 
  -3   6   1      295.48      294.18      4.63 o 
  -2   6   1      642.88      683.78      5.10 o 
  -1   6   1      372.36      349.16      8.06 o 
   0   6   1       42.88       43.54      2.01 o 
   1   6   1        6.93        4.99      1.44 o 
   2   6   1      865.32      891.30      8.76 o 
   3   6   1       16.91       15.30      1.95 o 
   4   6   1       14.71       16.35      1.61 o 
   5   6   1       12.48       13.41      1.80 o 
   6   6   1        0.58        0.40      1.95 o 
   7   6   1       79.12       86.26      5.89 o 
   8   6   1        0.05        1.14      4.29 o 
  -8   7   1       29.88       37.65      5.48 o 
  -7   7   1       59.88       55.64      4.93 o 
  -6   7   1       11.71       13.77      2.41 o 
  -5   7   1       12.46       13.23      1.87 o 
  -4   7   1       19.98       20.30      2.41 o 
  -3   7   1       47.20       48.35      2.71 o 
  -2   7   1       19.78       22.13      1.38 o 
  -1   7   1      361.58      329.29      4.78 o 
   0   7   1       15.91       26.64      4.36 o 
   1   7   1      169.39      176.11      3.68 o 
   2   7   1       32.69       30.66      1.84 o 
   3   7   1       75.65       71.81      2.71 o 
   4   7   1       31.65       33.27      2.08 o 
   5   7   1      145.12      154.57      4.61 o 
   6   7   1       20.69       23.60      2.93 o 
   7   7   1        2.19        5.22      2.39 o 
  -7   8   1       24.22       16.93      5.90 o 
  -6   8   1        0.03        2.87      2.02 o 
  -5   8   1      269.40      280.02      6.50 o 
  -4   8   1      165.95      176.11      5.83 o 
  -3   8   1      189.58      195.06      6.90 o 
  -2   8   1      136.25      123.21      3.63 o 
  -1   8   1       10.93        9.84      2.83 o 
   0   8   1      101.31       89.44      4.67 o 
   1   8   1      680.60      725.74      8.99 o 
   2   8   1      550.11      575.04     13.24 o 
   3   8   1      736.05      757.51     11.45 o 
   4   8   1       52.21       53.64      3.38 o 
   5   8   1       33.31       36.24      3.46 o 
   6   8   1       20.01       22.32      2.87 o 
   7   8   1       16.94       17.89      4.96 o 
  -7   9   1       18.45       12.82     11.06 o 
  -6   9   1        4.82        6.46      2.67 o 
  -5   9   1      115.85      123.44      5.81 o 
  -4   9   1       27.67       23.94      3.01 o 
  -3   9   1        4.23        2.46      2.07 o 
  -2   9   1      165.14      171.96      6.59 o 
  -1   9   1       97.07      104.06     12.36 o 
   0   9   1      382.34      395.84     11.48 o 
   1   9   1      268.26      271.95      6.81 o 
   2   9   1        2.97        6.76      2.48 o 
   3   9   1       51.89       55.59      4.02 o 
   4   9   1        0.06        3.90      1.93 o 
   5   9   1       27.78       29.69      2.44 o 
   6   9   1        2.90        6.22      2.54 o 
   7   9   1       10.03        1.22      4.16 o 
  -6  10   1        1.98        4.52      3.21 o 
  -5  10   1        9.06       11.38      2.39 o 
  -4  10   1        9.80       11.04      2.75 o 
  -3  10   1        1.12        2.68      1.90 o 
  -2  10   1        8.58        9.06      2.24 o 
  -1  10   1        3.06        1.96      3.37 o 
   0  10   1        0.35        2.72      3.03 o 
   1  10   1       15.77       18.75      3.64 o 
   2  10   1       27.17       30.44      3.05 o 
   3  10   1       54.82       53.93      4.63 o 
   4  10   1       11.90       10.64      2.73 o 
   5  10   1       10.52        9.58      2.17 o 
   6  10   1       11.18       15.06      4.11 o 
  -5  11   1        1.14        6.15      2.29 o 
  -4  11   1        4.09        4.04      1.99 o 
  -3  11   1       33.33       38.75      5.75 o 
  -2  11   1       77.69       97.72      6.54 o 
  -1  11   1       46.44       47.37      5.91 o 
   0  11   1        0.50        4.72      2.03 o 
   1  11   1       34.49       34.39      4.32 o 
   2  11   1       45.49       44.79      4.33 o 
   3  11   1        6.39       10.00      2.33 o 
   4  11   1       12.19       10.45      3.22 o 
   5  11   1        7.64       12.63      3.90 o 
  -5  12   1       46.44       52.75      6.72 o 
  -4  12   1        5.22        7.05      2.49 o 
  -3  12   1        6.66        7.22      2.66 o 
  -2  12   1        0.93       -0.12      3.21 o 
  -1  12   1       38.05       41.91      4.33 o 
   0  12   1        1.29        5.54      3.16 o 
   1  12   1        0.23       -1.20      2.94 o 
   2  12   1       62.49       60.10      4.55 o 
   3  12   1       91.15      110.01      6.27 o 
   4  12   1       22.32       21.64      3.35 o 
  -3  13   1        0.32        5.32      2.46 o 
  -2  13   1       20.48       20.43      7.46 o 
  -1  13   1       32.17       31.37      4.32 o 
   0  13   1        0.03        1.74      2.38 o 
   1  13   1        1.64       10.91      2.33 o 
   2  13   1        5.27        5.13      3.26 o 
   3  13   1        0.02        0.87      2.58 o 
  -1  14   1        0.21        2.77      2.34 o 
   0  14   1        8.44        8.80      2.54 o 
   1  14   1        1.60        1.96      3.24 o 
  -8   0   2        0.31        0.93      2.62 o 
  -6   0   2       16.53       11.94      2.57 o 
  -4   0   2      602.26      608.04     16.25 o 
   2   0   2       82.60       61.87      3.54 o 
   4   0   2      974.77     1076.01     13.71 o 
   6   0   2        4.76        2.08      2.62 o 
   8   0   2        4.40        4.99      4.14 o 
  -9   1   2       26.17       28.35      6.38 o 
  -8   1   2       13.53       15.64      3.53 o 
  -7   1   2        9.43       11.98      3.04 o 
  -6   1   2       21.85       23.38      2.63 o 
  -5   1   2      118.18      109.90      3.03 o 
  -4   1   2      337.39      357.47      4.21 o 
  -3   1   2      583.25      546.30      5.63 o 
  -2   1   2     5686.28     5368.50     29.15 o 
  -1   1   2      304.99      261.40      2.18 o 
   0   1   2     1477.03     1295.38      5.44 o 
   1   1   2      470.28      466.96      3.37 o 
   2   1   2       45.07       40.73      1.05 o 
   3   1   2      430.65      379.01      3.47 o 
   4   1   2       52.31       61.08      2.68 o 
   5   1   2       15.97       15.49      3.41 o 
   6   1   2       58.61       60.06      5.58 o 
   7   1   2        9.08       12.45      2.70 o 
   8   1   2        0.01        6.11      2.86 o 
   9   1   2        0.61        1.63      3.01 o 
  -9   2   2       14.59       10.55      2.76 o 
  -8   2   2        0.08        3.41      1.97 o 
  -7   2   2       60.76       62.78      4.44 o 
  -6   2   2        0.49        2.41      3.18 o 
  -5   2   2        4.27        4.42      1.46 o 
  -4   2   2      225.00      216.23      3.53 o 
  -3   2   2       38.08       28.66      1.74 o 
  -2   2   2      505.13      461.40      4.39 o 
  -1   2   2     1882.60     1834.04      7.84 o 
   0   2   2     4168.96     3795.84     13.25 o 
   1   2   2     1034.07      942.35      5.81 o 
   2   2   2      264.22      270.17      3.61 o 
   3   2   2      141.64      143.73      2.17 o 
   4   2   2        0.97        1.24      1.32 o 
   5   2   2       77.61       73.67      2.66 o 
   6   2   2      132.30      135.65      5.52 o 
   7   2   2       12.04       10.20      2.70 o 
   8   2   2       14.06       15.15      5.33 o 
  -9   3   2        0.44       -0.59      2.43 o 
  -8   3   2        0.16       -2.84      2.84 o 
  -7   3   2       22.79       21.74      2.97 o 
  -6   3   2        0.73        4.20      1.77 o 
  -5   3   2      165.29      161.56      3.78 o 
  -4   3   2      567.53      547.35      6.38 o 
  -3   3   2       16.21       23.26      1.46 o 
  -2   3   2     2952.47     2888.88     11.88 o 
  -1   3   2      153.96      155.79      2.39 o 
   0   3   2     6253.20     5840.09     27.65 o 
   1   3   2     1338.15     1291.98      8.19 o 
   2   3   2      614.16      573.16      5.61 o 
   3   3   2      625.82      617.18      5.51 o 
   4   3   2      201.67      217.47      3.29 o 
   5   3   2      288.34      292.29      6.54 o 
   6   3   2        3.34        6.38      2.06 o 
   7   3   2       46.16       45.46      4.02 o 
   8   3   2        3.10        7.37      2.22 o 
  -8   4   2        2.08        0.65      3.01 o 
  -7   4   2       10.32        9.60      2.53 o 
  -6   4   2       29.06       25.47      2.18 o 
  -5   4   2        7.71        6.28      1.87 o 
  -4   4   2      347.27      355.08      5.07 o 
  -3   4   2      552.38      599.24      5.79 o 
  -2   4   2      978.30      952.38      7.21 o 
  -1   4   2       25.50       23.09      1.16 o 
   0   4   2      261.12      281.63      4.05 o 
   1   4   2     1742.47     1758.82      9.12 o 
   2   4   2     1633.42     1668.20     13.56 o 
   3   4   2       53.83       49.78      2.18 o 
   4   4   2        3.44        6.07      1.31 o 
   5   4   2       29.36       28.10      2.30 o 
   6   4   2        1.91        3.85      1.62 o 
   7   4   2       31.90       43.96      4.12 o 
   8   4   2       16.94       14.05      3.19 o 
  -8   5   2        7.82       12.40      2.92 o 
  -7   5   2        9.39       11.73      2.91 o 
  -6   5   2       31.08       31.08      2.59 o 
  -5   5   2       23.09       25.22      2.18 o 
  -4   5   2       27.54       30.31      1.89 o 
  -3   5   2       58.63       62.25      2.35 o 
  -2   5   2      127.69      123.79      2.49 o 
  -1   5   2      104.82      115.36      4.06 o 
   0   5   2      567.52      573.37      6.36 o 
   1   5   2       16.63       14.54      0.94 o 
   2   5   2        0.65        2.45      1.01 o 
   3   5   2        1.27        3.85      1.31 o 
   4   5   2       23.14       15.92      1.88 o 
   5   5   2       21.27       21.44      2.76 o 
   6   5   2        0.15        0.69      1.73 o 
   7   5   2        1.28        3.23      2.67 o 
   8   5   2        4.30        8.12      2.28 o 
  -8   6   2        7.03        4.27      2.12 o 
  -7   6   2        3.81        4.58      2.01 o 
  -6   6   2        6.17        5.00      1.58 o 
  -5   6   2      252.23      256.12      6.93 o 
  -4   6   2      152.08      145.36      3.77 o 
  -3   6   2      278.53      292.14      4.53 o 
  -2   6   2        1.02        1.34      1.27 o 
  -1   6   2     1153.30     1265.82     11.64 o 
   0   6   2      422.03      496.18      5.61 o 
   1   6   2      506.24      545.63      5.20 o 
   2   6   2        9.64        6.33      1.15 o 
   3   6   2       15.58       16.76      2.24 o 
   4   6   2       11.96       11.18      1.37 o 
   5   6   2       33.17       34.32      2.54 o 
   6   6   2        3.02        5.64      2.90 o 
   7   6   2        5.47       11.92      3.22 o 
   8   6   2       10.63        9.91      4.06 o 
  -8   7   2        1.48        7.31      3.25 o 
  -7   7   2       16.09       17.84      2.70 o 
  -6   7   2        8.70        7.73      1.80 o 
  -5   7   2       10.55        9.70      2.30 o 
  -4   7   2       90.50       79.96      3.14 o 
  -3   7   2      151.24      152.50      3.73 o 
  -2   7   2       21.89       27.45      1.57 o 
  -1   7   2        8.08        9.80      1.51 o 
   0   7   2      119.74      125.26      4.56 o 
   1   7   2      124.00      132.46      4.17 o 
   2   7   2       24.28       25.58      1.65 o 
   3   7   2      278.12      261.21      7.55 o 
   4   7   2        0.24        1.82      1.70 o 
   5   7   2      163.84      161.36      6.50 o 
   6   7   2        7.67        8.97      2.44 o 
   7   7   2        0.13        4.34      2.41 o 
  -7   8   2        9.14        5.17      2.60 o 
  -6   8   2       13.40       10.97      1.80 o 
  -5   8   2       42.70       42.59      3.14 o 
  -4   8   2       10.56       10.86      1.64 o 
  -3   8   2       98.08       95.55      4.16 o 
  -2   8   2      155.18      150.73      5.39 o 
  -1   8   2      334.09      362.06      7.14 o 
   0   8   2      110.65       95.81      7.77 o 
   1   8   2      232.43      256.29      4.91 o 
   2   8   2       60.58       57.87      2.78 o 
   3   8   2      125.04      140.97      5.46 o 
   4   8   2       17.24       21.04      1.99 o 
   5   8   2       50.27       49.71      4.07 o 
   6   8   2       46.53       43.80      3.31 o 
   7   8   2        0.40        0.72      3.29 o 
  -7   9   2       17.41       20.00      5.83 o 
  -6   9   2        3.53        2.47      2.40 o 
  -5   9   2       38.69       35.64      3.78 o 
  -4   9   2       74.07       68.31      6.56 o 
  -3   9   2        4.13        1.50      2.52 o 
  -2   9   2      133.57      140.98      5.66 o 
  -1   9   2        1.95        2.68      1.99 o 
   0   9   2      188.23      190.41      8.00 o 
   1   9   2       14.76       12.81      3.86 o 
   2   9   2      618.26      655.10     11.20 o 
   3   9   2       12.05       10.78      2.40 o 
   4   9   2       52.01       45.35      3.38 o 
   5   9   2       88.75       90.33      7.41 o 
   6   9   2        3.09        1.63      2.31 o 
  -6  10   2        0.98        3.64      3.04 o 
  -5  10   2        1.09        5.13      1.75 o 
  -4  10   2        1.55        2.83      2.16 o 
  -3  10   2      189.86      181.10      7.69 o 
  -2  10   2      207.67      222.13      7.96 o 
  -1  10   2      887.12      836.39     12.29 o 
   0  10   2        0.62        4.59      3.06 o 
   1  10   2      309.47      300.97      7.36 o 
   2  10   2        5.94        4.25      2.10 o 
   3  10   2       28.73       28.53      3.91 o 
   4  10   2        0.46        4.37      2.05 o 
   5  10   2        1.60        7.90      3.42 o 
   6  10   2        1.41        2.80      3.09 o 
  -5  11   2        1.58       10.06      4.13 o 
  -4  11   2       27.32       32.04      3.66 o 
  -3  11   2       49.10       41.89      4.22 o 
  -2  11   2       32.19       38.59      4.07 o 
  -1  11   2        0.66       -0.12      3.22 o 
   0  11   2        4.36        6.05      4.09 o 
   1  11   2       21.66       19.64      3.59 o 
   2  11   2      155.90      149.82      7.64 o 
   3  11   2       11.74        6.02      3.58 o 
   4  11   2        0.54        0.33      2.49 o 
   5  11   2        0.23        2.07      3.11 o 
  -5  12   2        9.47        5.07      3.54 o 
  -4  12   2        0.17       -2.66      2.66 o 
  -3  12   2        0.36        4.49      3.62 o 
  -2  12   2       24.77       23.49      3.67 o 
  -1  12   2        3.52        5.20      2.67 o 
   0  12   2       38.03       38.64      3.79 o 
   1  12   2        2.98        3.20      2.71 o 
   2  12   2        5.39        6.83      2.21 o 
   3  12   2        0.00       -0.79      2.70 o 
   4  12   2        6.76        6.78      4.84 o 
  -3  13   2        2.03        1.54      2.93 o 
  -2  13   2        0.33        1.84      2.35 o 
  -1  13   2       30.90       31.72      4.40 o 
   0  13   2        0.42        2.51      3.00 o 
   1  13   2        3.28        2.51      2.09 o 
   2  13   2        2.34        6.43      3.23 o 
   3  13   2        0.51        5.18      2.10 o 
  -1  14   2        7.64        7.92      3.58 o 
   0  14   2        0.38        4.23      2.96 o 
   1  14   2        0.00        4.01      4.42 o 
  -9   0   3       22.87       23.77      5.62 o 
  -7   0   3       19.65       16.22      5.02 o 
  -5   0   3       58.47       58.69      3.66 o 
  -3   0   3      119.92      130.86      3.60 o 
  -1   0   3       58.92       45.84      1.86 o 
   1   0   3        7.29        8.94      1.23 o 
   3   0   3        1.93        3.59      2.71 o 
   5   0   3      102.66       93.35      7.00 o 
   7   0   3        4.81       -0.23      5.11 o 
  -9   1   3        1.16        1.03      3.19 o 
  -8   1   3        0.21        2.51      2.18 o 
  -7   1   3       11.64        8.86      1.77 o 
  -6   1   3       70.74       73.51      2.94 o 
  -5   1   3        0.48        2.14      2.00 o 
  -4   1   3       50.18       66.00      2.06 o 
  -3   1   3      526.75      531.17      5.08 o 
  -2   1   3     5659.29     5327.89     17.32 o 
  -1   1   3      266.78      274.73      2.52 o 
   0   1   3      871.72      794.21      5.08 o 
   1   1   3     2412.45     2237.88     10.28 o 
   2   1   3      746.14      643.48     14.49 o 
   3   1   3      129.80      125.96      4.12 o 
   4   1   3      151.51      150.50      4.88 o 
   5   1   3        3.41        5.14      4.94 o 
   6   1   3       14.17       10.21      2.38 o 
   7   1   3        0.11        2.19      2.75 o 
   8   1   3       13.53       10.47      2.98 o 
  -9   2   3       11.85       16.22      4.19 o 
  -8   2   3       12.51        9.66      4.58 o 
  -7   2   3        2.06        5.74      3.19 o 
  -6   2   3       70.08       67.48      2.99 o 
  -5   2   3       49.37       63.70      2.61 o 
  -4   2   3       45.71       48.18      1.87 o 
  -3   2   3       82.68       59.12      2.05 o 
  -2   2   3      309.30      290.94      3.22 o 
  -1   2   3      732.98      626.55      5.45 o 
   0   2   3      603.95      616.99      4.54 o 
   1   2   3     6657.46     6357.51     30.37 o 
   2   2   3       17.73       14.43      0.89 o 
   3   2   3      258.70      288.36      5.30 o 
   4   2   3      172.87      165.32      3.25 o 
   5   2   3        2.04        4.69      1.83 o 
   6   2   3       13.85       13.58      2.78 o 
   7   2   3       16.86       17.15      3.12 o 
   8   2   3        1.62        3.20      2.98 o 
  -9   3   3       10.04        9.80      1.87 o 
  -8   3   3       17.93       14.02      3.30 o 
  -7   3   3        0.02        1.23      1.99 o 
  -6   3   3      172.37      183.27      4.40 o 
  -5   3   3        4.80        2.24      1.52 o 
  -4   3   3        1.74        3.25      2.03 o 
  -3   3   3      141.18      152.63      2.61 o 
  -2   3   3      610.58      551.16      5.63 o 
  -1   3   3       53.42       43.92      1.37 o 
   0   3   3     1507.20     1374.49      6.55 o 
   1   3   3     2840.04     2836.56     11.82 o 
   2   3   3      782.57      787.47      4.67 o 
   3   3   3       12.39       18.30      1.90 o 
   4   3   3       32.64       37.95      2.06 o 
   5   3   3      190.58      191.56      5.32 o 
   6   3   3       27.93       38.32      4.85 o 
   7   3   3       49.42       45.34      4.28 o 
   8   3   3       21.12       23.33      3.35 o 
  -9   4   3        3.91        8.56      2.79 o 
  -8   4   3       49.57       47.35      4.27 o 
  -7   4   3       84.38       86.76      5.32 o 
  -6   4   3        0.28        4.25      2.24 o 
  -5   4   3      116.54      119.81      4.23 o 
  -4   4   3      341.45      362.39      7.32 o 
  -3   4   3       47.96       55.67      2.14 o 
  -2   4   3      135.19      122.71      2.51 o 
  -1   4   3      386.43      398.33      3.98 o 
   0   4   3      130.16      114.66      1.75 o 
   1   4   3     1369.52     1318.66      6.72 o 
   2   4   3        2.06        2.90      1.32 o 
   3   4   3      253.39      275.56      7.41 o 
   4   4   3       86.68       83.39      2.64 o 
   5   4   3       10.10        6.61      1.95 o 
   6   4   3       16.30       19.84      3.18 o 
   7   4   3       18.63       21.95      3.15 o 
   8   4   3        4.50        6.11      2.48 o 
  -8   5   3        2.47        2.41      2.54 o 
  -7   5   3       39.86       36.07      3.04 o 
  -6   5   3        0.31        1.00      1.91 o 
  -5   5   3        0.01        0.98      1.56 o 
  -4   5   3       80.18       81.60      3.45 o 
  -3   5   3      153.22      152.29      3.13 o 
  -2   5   3     1036.19     1145.30      8.59 o 
  -1   5   3     1298.57     1421.84     13.47 o 
   0   5   3      259.19      262.12      4.44 o 
   1   5   3       37.43       45.72      1.44 o 
   2   5   3     1393.87     1565.97     11.41 o 
   3   5   3      337.65      325.16      5.55 o 
   4   5   3      130.31      133.36      5.81 o 
   5   5   3       45.44       40.47      3.01 o 
   6   5   3        6.32        5.19      2.07 o 
   7   5   3        0.36        0.93      4.13 o 
   8   5   3       36.26       31.40      5.30 o 
  -8   6   3        6.01        2.72      2.77 o 
  -7   6   3       24.28       28.24      3.05 o 
  -6   6   3       32.51       41.27      3.90 o 
  -5   6   3        4.56        6.41      1.71 o 
  -4   6   3      103.61      103.38      3.58 o 
  -3   6   3       15.67       18.17      1.75 o 
  -2   6   3      165.79      175.49      3.12 o 
  -1   6   3      250.67      220.47      4.37 o 
   0   6   3      764.42      778.30     10.63 o 
   1   6   3       80.72       78.13      2.57 o 
   2   6   3       10.42       10.63      1.60 o 
   3   6   3        0.57        3.47      1.40 o 
   4   6   3        3.67        8.95      1.40 o 
   5   6   3      229.35      226.02      6.10 o 
   6   6   3        3.83        4.87      1.92 o 
   7   6   3        0.84        2.80      2.40 o 
   8   6   3       46.25       42.54      5.01 o 
  -8   7   3        1.09        5.96      2.27 o 
  -7   7   3        2.87        2.77      2.15 o 
  -6   7   3       41.61       38.14      2.86 o 
  -5   7   3       27.76       26.60      2.31 o 
  -4   7   3        0.00        4.84      1.45 o 
  -3   7   3       24.89       23.92      1.77 o 
  -2   7   3       62.44       62.32      2.04 o 
  -1   7   3      621.67      655.10     10.16 o 
   0   7   3       23.09       18.36      1.82 o 
   1   7   3       25.69       17.54      1.74 o 
   2   7   3       58.37       64.15      2.59 o 
   3   7   3       32.10       30.52      2.02 o 
   4   7   3        4.98        6.51      1.90 o 
   5   7   3       60.43       58.94      4.00 o 
   6   7   3      154.91      146.73      4.97 o 
   7   7   3        3.98        4.90      2.53 o 
  -7   8   3       21.10       18.96      2.89 o 
  -6   8   3       45.60       48.12      3.82 o 
  -5   8   3        1.09        1.18      1.35 o 
  -4   8   3      183.71      176.73      4.05 o 
  -3   8   3      171.46      172.58      4.38 o 
  -2   8   3        2.74        3.21      1.51 o 
  -1   8   3      197.20      179.14      4.62 o 
   0   8   3      427.38      466.77     10.18 o 
   1   8   3      103.11       90.22      5.48 o 
   2   8   3      134.32      119.84      5.07 o 
   3   8   3       14.37       13.73      2.38 o 
   4   8   3        1.34        1.57      1.41 o 
   5   8   3       53.49       52.95      3.64 o 
   6   8   3        0.61        0.67      1.89 o 
   7   8   3        0.22        8.10      5.21 o 
  -7   9   3       27.55       24.02      4.44 o 
  -6   9   3        0.28       -1.68      2.36 o 
  -5   9   3       16.18       16.10      2.62 o 
  -4   9   3       41.07       41.63      3.13 o 
  -3   9   3       66.65       71.42      6.49 o 
  -2   9   3      457.04      466.22      8.41 o 
  -1   9   3       23.14       24.04      2.92 o 
   0   9   3       54.08       56.89      4.32 o 
   1   9   3       11.84       12.23      2.15 o 
   2   9   3        9.46        8.97      2.57 o 
   3   9   3      442.92      440.52      9.92 o 
   4   9   3       23.50       24.06      3.88 o 
   5   9   3      102.90      108.76      5.04 o 
   6   9   3        6.26        5.23      2.43 o 
  -6  10   3        1.47       10.62      3.58 o 
  -5  10   3        3.38        6.74      2.20 o 
  -4  10   3       28.06       26.55      3.16 o 
  -3  10   3        5.88        4.24      3.92 o 
  -2  10   3        9.61       12.09      3.22 o 
  -1  10   3       34.25       37.43      3.79 o 
   0  10   3       29.67       29.10      3.29 o 
   1  10   3        8.57        8.06      2.77 o 
   2  10   3       19.32       27.14      5.54 o 
   3  10   3       21.59       21.00      2.93 o 
   4  10   3       27.22       26.68      3.66 o 
   5  10   3       85.71       85.56      5.43 o 
   6  10   3        0.10        2.12      4.18 o 
  -5  11   3       20.39       28.42      3.78 o 
  -4  11   3       42.11       49.25      4.52 o 
  -3  11   3       67.36       64.95      4.50 o 
  -2  11   3       13.28        4.19      2.97 o 
  -1  11   3      104.80       96.38      7.02 o 
   0  11   3        6.41       12.00      2.48 o 
   1  11   3      210.93      217.78     10.51 o 
   2  11   3       26.00       28.67      3.53 o 
   3  11   3        2.49        3.44      1.71 o 
   4  11   3        6.58        8.74      2.69 o 
   5  11   3       15.87       16.77      5.19 o 
  -5  12   3       12.74       15.85      3.22 o 
  -4  12   3       55.59       66.45      6.31 o 
  -3  12   3       20.40       12.58      3.11 o 
  -2  12   3       18.73       19.88      3.72 o 
  -1  12   3       82.62       97.74      5.58 o 
   0  12   3       26.52       35.39      4.34 o 
   1  12   3       50.36       55.57      5.08 o 
   2  12   3       25.60       39.40      3.95 o 
   3  12   3       80.37       83.05      7.04 o 
   4  12   3        9.49        7.34      3.23 o 
  -3  13   3        0.03        3.19      3.30 o 
  -2  13   3       33.78       32.92      4.24 o 
  -1  13   3        0.12        1.37      2.61 o 
   0  13   3        0.05        0.82      3.05 o 
   1  13   3        4.41        3.38      2.56 o 
   2  13   3        0.69        2.92      2.72 o 
   3  13   3       23.99       15.67      2.64 o 
  -1  14   3        8.58        7.05      4.25 o 
   0  14   3        0.36        4.46      4.93 o 
   1  14   3        9.09       11.06      2.82 o 
  -8   0   4        2.70        8.10      3.92 o 
  -6   0   4      241.72      250.86      8.49 o 
  -4   0   4     5360.63     5734.99     30.91 o 
   0   0   4    10089.05     9452.64     30.22 o 
   2   0   4     2085.92     2053.88     11.22 o 
   4   0   4        2.07        2.79      2.03 o 
   6   0   4        4.85        2.89      4.05 o 
   8   0   4       11.07       13.02      4.87 o 
  -9   1   4        0.20       -0.66      2.55 o 
  -8   1   4        9.47        8.42      1.91 o 
  -7   1   4       19.98       20.13      2.83 o 
  -6   1   4        1.38        4.19      1.71 o 
  -5   1   4        6.19        7.72      1.94 o 
  -4   1   4     1084.72     1084.90     10.90 o 
  -3   1   4      297.63      309.96      3.71 o 
  -2   1   4     2024.23     1921.80      8.55 o 
  -1   1   4     2899.68     2634.96     11.39 o 
   0   1   4     7509.31     7097.63     21.35 o 
   1   1   4      313.01      320.67      3.63 o 
   2   1   4       88.67       80.70      1.37 o 
   3   1   4        8.39        5.56      2.57 o 
   4   1   4      171.95      191.45      4.85 o 
   5   1   4      158.81      165.59      6.13 o 
   6   1   4        7.00        4.04      1.91 o 
   7   1   4        0.23        2.58      2.04 o 
   8   1   4       49.49       60.63      5.63 o 
  -9   2   4        3.66        3.03      2.08 o 
  -8   2   4        3.06        2.28      2.22 o 
  -7   2   4       35.50       39.59      2.60 o 
  -6   2   4       47.06       43.84      2.50 o 
  -5   2   4       18.22       15.90      1.62 o 
  -4   2   4       61.14       66.54      2.10 o 
  -3   2   4      598.95      642.74      6.61 o 
  -2   2   4     1753.23     1684.81      7.85 o 
  -1   2   4      437.50      358.96      3.55 o 
   0   2   4      632.84      662.78      5.29 o 
   1   2   4        0.15        0.26      1.02 o 
   2   2   4      199.23      185.23      2.48 o 
   3   2   4      340.67      367.53      6.46 o 
   4   2   4      278.52      272.84      7.33 o 
   5   2   4      132.51      155.32      5.81 o 
   6   2   4        1.84        6.06      2.36 o 
   7   2   4       88.53      102.87      6.67 o 
   8   2   4       57.59       65.03      7.54 o 
  -9   3   4        1.77        0.39      2.55 o 
  -8   3   4       12.66       14.48      3.10 o 
  -7   3   4      234.60      254.71      7.01 o 
  -6   3   4        4.90        6.50      1.94 o 
  -5   3   4        4.59        3.46      1.39 o 
  -4   3   4      219.72      193.48      3.47 o 
  -3   3   4      280.80      267.78      4.19 o 
  -2   3   4     3490.05     3439.76     13.22 o 
  -1   3   4       52.55       49.23      1.36 o 
   0   3   4      754.33      659.53      6.59 o 
   1   3   4     5151.72     5196.93     17.79 o 
   2   3   4     1444.45     1512.15     10.94 o 
   3   3   4      991.25     1035.30      5.65 o 
   4   3   4        0.26        0.71      1.82 o 
   5   3   4       91.60       91.78      8.34 o 
   6   3   4        3.36        7.22      2.57 o 
   7   3   4        1.97        0.26      2.59 o 
   8   3   4        6.80        9.74      3.16 o 
  -9   4   4        0.04       -0.02      3.24 o 
  -8   4   4        9.50       10.05      2.53 o 
  -7   4   4        9.20        7.39      2.34 o 
  -6   4   4      105.63      103.92      3.54 o 
  -5   4   4        1.97        3.99      1.11 o 
  -4   4   4       25.92       23.18      1.99 o 
  -3   4   4      480.31      497.17      5.97 o 
  -2   4   4      748.17      702.72      6.15 o 
  -1   4   4      377.25      371.54      3.90 o 
   0   4   4        8.97       12.25      1.40 o 
   1   4   4        0.21        2.41      1.10 o 
   2   4   4      599.56      604.82      6.04 o 
   3   4   4      116.77      118.26      2.73 o 
   4   4   4       26.52       22.86      1.92 o 
   5   4   4       16.03       19.16      2.48 o 
   6   4   4       10.96       17.27      2.87 o 
   7   4   4       13.81       12.24      2.97 o 
   8   4   4       28.47       29.36      4.96 o 
  -8   5   4        0.69        0.19      1.93 o 
  -7   5   4       16.99       17.29      3.13 o 
  -6   5   4        0.64        1.24      1.67 o 
  -5   5   4        0.22        3.90      1.47 o 
  -4   5   4      114.57      113.46      3.33 o 
  -3   5   4        0.29        3.30      1.45 o 
  -2   5   4       69.23       70.22      2.13 o 
  -1   5   4      357.14      377.73      4.05 o 
   0   5   4      200.03      189.35      4.62 o 
   1   5   4     1524.73     1659.67     11.09 o 
   2   5   4       58.77       65.62      2.27 o 
   3   5   4       48.50       40.12      2.19 o 
   4   5   4       11.43       11.31      1.52 o 
   5   5   4       53.80       57.45      3.49 o 
   6   5   4       42.59       45.79      4.32 o 
   7   5   4        3.94        2.21      2.46 o 
   8   5   4       29.56       37.55      4.90 o 
  -8   6   4        3.94        3.70      2.13 o 
  -7   6   4        6.41        7.14      1.97 o 
  -6   6   4        2.88        5.93      1.57 o 
  -5   6   4        3.08        4.04      1.74 o 
  -4   6   4       28.68       28.02      2.21 o 
  -3   6   4       88.97       90.32      2.85 o 
  -2   6   4       67.49       67.02      2.09 o 
  -1   6   4       21.38       19.00      1.66 o 
   0   6   4       18.36       17.94      1.82 o 
   1   6   4      814.22      886.44      8.31 o 
   2   6   4       69.55       63.78      2.31 o 
   3   6   4        0.01        0.99      1.33 o 
   4   6   4      343.73      340.15      6.37 o 
   5   6   4        9.86        8.79      2.18 o 
   6   6   4       15.43       10.23      3.18 o 
   7   6   4        9.89       10.10      2.71 o 
  -8   7   4        1.10        1.12      2.98 o 
  -7   7   4       32.53       28.60      2.98 o 
  -6   7   4        0.48        1.71      1.39 o 
  -5   7   4        0.16        5.15      1.95 o 
  -4   7   4       67.18       69.44      2.81 o 
  -3   7   4       13.50       15.74      1.49 o 
  -2   7   4        6.89        7.48      1.13 o 
  -1   7   4      615.48      641.34      8.37 o 
   0   7   4       30.62       35.29      2.55 o 
   1   7   4      145.79      150.94      3.61 o 
   2   7   4      188.36      199.80      4.03 o 
   3   7   4      368.36      371.49      6.97 o 
   4   7   4      114.07      120.23      4.21 o 
   5   7   4        1.22        1.98      3.13 o 
   6   7   4        0.61        1.23      2.51 o 
   7   7   4        1.16        2.69      2.92 o 
  -7   8   4       19.89       17.49      3.05 o 
  -6   8   4       16.59       15.72      1.93 o 
  -5   8   4       10.42       11.92      1.83 o 
  -4   8   4       97.27       92.86      3.56 o 
  -3   8   4       82.74       87.48      2.94 o 
  -2   8   4      665.49      677.12     19.63 o 
  -1   8   4      217.74      214.96      6.37 o 
   0   8   4      165.08      146.19      3.96 o 
   1   8   4      221.88      236.08      5.51 o 
   2   8   4        7.05        6.98      2.27 o 
   3   8   4      151.48      143.27      4.77 o 
   4   8   4      161.82      157.89      4.82 o 
   5   8   4        3.36        7.49      2.16 o 
   6   8   4      118.11      147.70      7.46 o 
   7   8   4        0.05        4.56      3.77 o 
  -7   9   4       20.43       21.69      4.32 o 
  -6   9   4       53.19       50.09      6.13 o 
  -5   9   4       13.29       12.28      2.07 o 
  -4   9   4      158.47      170.47      5.57 o 
  -3   9   4        0.58        2.70      1.39 o 
  -2   9   4       66.09       57.30      4.40 o 
  -1   9   4       30.71       26.44      3.03 o 
   0   9   4      137.44      119.63     14.98 o 
   1   9   4       72.68       68.69      4.30 o 
   2   9   4        3.84        3.17      2.43 o 
   3   9   4      241.39      226.70      7.75 o 
   4   9   4       10.42        9.06      2.60 o 
   5   9   4       74.90       69.23      6.18 o 
   6   9   4        0.03        7.55      3.42 o 
  -6  10   4        0.05        4.66      3.14 o 
  -5  10   4       99.57      113.34     10.64 o 
  -4  10   4       20.43       16.03      4.73 o 
  -3  10   4      707.46      717.02     15.02 o 
  -2  10   4       19.25       17.62      3.41 o 
  -1  10   4      405.96      385.36      8.22 o 
   0  10   4        2.38       -1.16      2.72 o 
   1  10   4        9.69        8.89      4.19 o 
   2  10   4        0.43        3.48      2.66 o 
   3  10   4       36.02       33.59      3.74 o 
   4  10   4        5.18        6.08      3.05 o 
   5  10   4        0.14       -3.76      4.42 o 
   6  10   4       27.76       40.28      9.38 o 
  -5  11   4       25.61       24.81      3.68 o 
  -4  11   4        0.52        3.64      4.18 o 
  -3  11   4        4.90        3.07      2.83 o 
  -2  11   4       26.50       25.69      3.23 o 
  -1  11   4       12.23       13.75      3.06 o 
   0  11   4       90.66       88.67      6.34 o 
   1  11   4        2.57        6.97      5.06 o 
   2  11   4        5.48        8.36      2.74 o 
   3  11   4        1.97        2.72      1.92 o 
   4  11   4        0.03        3.49      1.99 o 
   5  11   4        4.86        2.97      3.29 o 
  -5  12   4       17.08       13.94      3.13 o 
  -4  12   4       14.66       12.88      3.09 o 
  -3  12   4        2.94        4.12      2.18 o 
  -2  12   4        5.79        9.62      2.94 o 
  -1  12   4        0.04        5.59      3.02 o 
   0  12   4        4.32        1.08      2.82 o 
   1  12   4        7.33       10.67      3.05 o 
   2  12   4       59.61       63.66      6.26 o 
   3  12   4        5.03        8.56      2.52 o 
   4  12   4       12.93       12.53      4.00 o 
  -3  13   4        0.74       10.55      2.06 o 
  -2  13   4        3.46        3.62      3.14 o 
  -1  13   4       20.20       16.21      6.03 o 
   0  13   4        2.95        0.04      2.89 o 
   1  13   4       30.34       39.69      6.03 o 
   2  13   4        0.09        3.12      3.05 o 
   3  13   4       11.46        7.34      2.17 o 
  -1  14   4       10.66       15.81      3.77 o 
   0  14   4       40.22       44.52      5.92 o 
  -9   0   5        0.70        0.73      3.32 o 
  -7   0   5       39.19       37.91      3.90 o 
  -5   0   5        1.39        7.04      2.59 o 
  -3   0   5        0.34        1.84      1.62 o 
  -1   0   5      663.87      687.51      7.35 o 
   1   0   5     1427.14     1490.20     14.29 o 
   3   0   5     3684.96     3960.70     41.37 o 
   5   0   5      333.57      348.86     21.59 o 
   7   0   5      120.18      136.54     12.45 o 
  -9   1   5        0.12        1.86      2.05 o 
  -8   1   5        2.08        4.59      2.07 o 
  -7   1   5        6.53        7.57      1.95 o 
  -6   1   5      139.47      140.77      5.22 o 
  -5   1   5       30.75       28.03      1.77 o 
  -4   1   5     1563.63     1614.81     12.02 o 
  -3   1   5       19.40       21.40      1.49 o 
  -2   1   5     2266.66     2312.02     11.24 o 
  -1   1   5     2572.59     2491.02     16.02 o 
   0   1   5     1073.61      976.51      4.97 o 
   1   1   5       10.64       13.44      0.93 o 
   2   1   5      194.28      183.24      3.02 o 
   3   1   5      315.79      292.96      5.36 o 
   4   1   5       40.31       45.74      3.77 o 
   5   1   5       49.05       46.28      3.92 o 
   6   1   5        7.06        6.60      3.54 o 
   7   1   5        1.50        2.66      2.46 o 
   8   1   5        0.00        1.29      2.23 o 
  -9   2   5        4.75        4.84      2.88 o 
  -8   2   5        0.69        4.04      1.91 o 
  -7   2   5        2.85        3.98      1.68 o 
  -6   2   5       59.75       53.02      2.50 o 
  -5   2   5       62.97       61.92      2.75 o 
  -4   2   5       16.10       21.44      1.71 o 
  -3   2   5       72.76       66.22      2.15 o 
  -2   2   5      376.45      396.75      4.06 o 
  -1   2   5        0.33       -0.73      0.93 o 
   0   2   5        6.57        4.21      0.85 o 
   1   2   5     3420.82     3590.12     18.41 o 
   2   2   5       47.93       44.07      2.01 o 
   3   2   5        2.66        3.87      1.07 o 
   4   2   5       81.71       79.29      5.77 o 
   5   2   5        0.96        0.83      2.52 o 
   6   2   5        0.74        0.25      2.86 o 
   7   2   5        5.16       10.44      2.82 o 
   8   2   5       14.04       13.14      3.57 o 
  -9   3   5        0.14       -1.99      3.11 o 
  -8   3   5        2.09        1.24      2.10 o 
  -7   3   5       15.04       16.30      1.99 o 
  -6   3   5       19.49       22.06      2.16 o 
  -5   3   5      115.46      112.12      3.30 o 
  -4   3   5      211.85      202.88      3.59 o 
  -3   3   5       39.90       42.06      2.14 o 
  -2   3   5      259.66      259.01      3.60 o 
  -1   3   5      482.19      442.15      5.83 o 
   0   3   5     5600.40     5807.74     19.52 o 
   1   3   5      780.96      841.76      5.50 o 
   2   3   5      405.51      411.51      4.54 o 
   3   3   5      644.97      655.93      6.30 o 
   4   3   5        0.96        1.04      1.11 o 
   5   3   5       76.93       82.46      4.55 o 
   6   3   5        0.97        3.66      2.31 o 
   7   3   5       37.32       32.72      3.51 o 
   8   3   5       45.70       44.30      5.50 o 
  -9   4   5        4.72        8.86      3.74 o 
  -8   4   5        0.45        2.40      1.88 o 
  -7   4   5       25.04       22.19      2.36 o 
  -6   4   5       11.94       13.42      1.91 o 
  -5   4   5        2.19        2.96      1.08 o 
  -4   4   5       54.82       54.19      2.47 o 
  -3   4   5       22.05       23.08      1.97 o 
  -2   4   5      159.63      183.01      2.92 o 
  -1   4   5       10.73        8.77      1.56 o 
   0   4   5      138.97      127.40      2.32 o 
   1   4   5       59.47       71.57      2.07 o 
   2   4   5     1375.70     1443.74     10.32 o 
   3   4   5      166.65      161.73      4.69 o 
   4   4   5       44.09       36.48      2.69 o 
   5   4   5       38.61       34.12      3.06 o 
   6   4   5        3.33        5.86      2.49 o 
   7   4   5        3.49        6.30      2.74 o 
   8   4   5        1.59        8.01      2.45 o 
  -8   5   5       10.57       10.34      2.36 o 
  -7   5   5        8.77       12.38      2.24 o 
  -6   5   5      101.73       90.41      3.79 o 
  -5   5   5      217.08      203.40      6.68 o 
  -4   5   5      190.24      206.82      4.08 o 
  -3   5   5     2296.36     2500.12     15.08 o 
  -2   5   5       30.39       30.46      1.49 o 
  -1   5   5     1370.38     1488.76     12.37 o 
   0   5   5      278.50      317.73      6.10 o 
   1   5   5      470.85      498.52      5.04 o 
   2   5   5      376.28      394.42      4.21 o 
   3   5   5       18.11       16.23      3.49 o 
   4   5   5       20.25       19.65      2.05 o 
   5   5   5        3.67        4.35      3.50 o 
   6   5   5       89.96       93.54      6.51 o 
   7   5   5        8.84       13.90      4.28 o 
   8   5   5        1.29        2.60      2.18 o 
  -8   6   5       12.93       13.62      5.45 o 
  -7   6   5        0.39        2.69      2.26 o 
  -6   6   5      102.08      109.29      5.12 o 
  -5   6   5        0.29        3.63      1.98 o 
  -4   6   5       47.32       52.91      2.71 o 
  -3   6   5       58.82       57.05      2.37 o 
  -2   6   5        1.54        2.26      1.03 o 
  -1   6   5        0.09        2.00      1.09 o 
   0   6   5      483.72      476.62      5.71 o 
   1   6   5       44.72       39.22      1.62 o 
   2   6   5      467.51      476.33      6.93 o 
   3   6   5      374.13      382.16      8.05 o 
   4   6   5        0.69        2.28      1.13 o 
   5   6   5       29.05       29.00      5.35 o 
   6   6   5       68.47       81.62      5.49 o 
   7   6   5        2.11        4.30      2.52 o 
  -8   7   5       17.38       19.54      6.44 o 
  -7   7   5       14.03       13.50      2.72 o 
  -6   7   5        7.65       10.24      1.97 o 
  -5   7   5        2.21        5.18      1.51 o 
  -4   7   5        6.13        6.20      1.80 o 
  -3   7   5      414.11      405.58      7.48 o 
  -2   7   5      110.30      110.22      2.87 o 
  -1   7   5       16.70       21.70      1.87 o 
   0   7   5       31.07       41.17      2.64 o 
   1   7   5      184.17      181.38      4.50 o 
   2   7   5      157.65      157.72      3.66 o 
   3   7   5     1194.35     1266.07     20.15 o 
   4   7   5      276.14      271.00      6.21 o 
   5   7   5        7.92        6.12      2.28 o 
   6   7   5       65.71       69.83      4.88 o 
   7   7   5       19.96       23.58      5.22 o 
  -7   8   5       41.23       40.07      3.59 o 
  -6   8   5       68.59       75.07      3.46 o 
  -5   8   5       22.64       22.59      2.31 o 
  -4   8   5        0.00        0.72      1.41 o 
  -3   8   5       14.51       19.03      2.57 o 
  -2   8   5      338.32      343.22      8.27 o 
  -1   8   5       56.49       53.34      3.25 o 
   0   8   5      392.31      402.04      8.50 o 
   1   8   5      658.18      604.07     10.78 o 
   2   8   5        1.56        2.86      1.77 o 
   3   8   5      570.61      562.43      8.59 o 
   4   8   5       82.55       80.03      4.20 o 
   5   8   5        5.77        7.26      2.41 o 
   6   8   5        0.38        1.57      3.44 o 
   7   8   5        0.59        4.75      3.31 o 
  -7   9   5        2.54        2.54      3.74 o 
  -6   9   5        1.43        1.19      2.00 o 
  -5   9   5       86.19       87.47      4.74 o 
  -4   9   5      217.91      241.48      6.82 o 
  -3   9   5        1.54        1.70      1.98 o 
  -2   9   5       86.78       89.57      8.08 o 
  -1   9   5      119.78      104.91      4.48 o 
   0   9   5       40.08       41.23      2.87 o 
   1   9   5      148.28      154.45      5.46 o 
   2   9   5        2.20        3.27      2.03 o 
   3   9   5      176.64      181.17      6.57 o 
   4   9   5        0.54        2.26      1.22 o 
   5   9   5        0.16        3.32      2.43 o 
   6   9   5        2.08       -2.25      3.76 o 
  -6  10   5        5.18        2.97      2.48 o 
  -5  10   5        4.14        2.35      2.63 o 
  -4  10   5       63.08       65.15      6.70 o 
  -3  10   5        0.70        4.39      2.37 o 
  -2  10   5       15.69       13.19      2.69 o 
  -1  10   5        0.22        2.08      2.75 o 
   0  10   5        2.60        9.14      3.44 o 
   1  10   5       87.47       79.70      4.97 o 
   2  10   5       30.37       17.11      3.02 o 
   3  10   5       11.60       11.38      2.18 o 
   4  10   5       32.14       23.10      2.31 o 
   5  10   5        0.00       -0.85      2.04 o 
  -5  11   5       22.52       19.98      3.69 o 
  -4  11   5       42.62       42.25      4.49 o 
  -3  11   5       59.14       66.24      4.39 o 
  -2  11   5        4.12        6.25      2.52 o 
  -1  11   5       48.35       53.24      4.36 o 
   0  11   5        7.61        8.74      3.52 o 
   1  11   5        0.07        1.68      2.79 o 
   2  11   5       42.49       56.07      4.36 o 
   3  11   5       81.96       89.58      5.73 o 
   4  11   5       33.03       30.96      4.84 o 
   5  11   5        5.30        5.48      2.28 o 
  -4  12   5        3.01        3.03      2.35 o 
  -3  12   5       22.85       15.64      3.52 o 
  -2  12   5       17.96       21.77      3.13 o 
  -1  12   5       21.98       27.05      3.86 o 
   0  12   5        6.39        8.62      3.63 o 
   1  12   5      137.25      173.18      8.69 o 
   2  12   5        4.36        7.89      2.75 o 
   3  12   5       13.79       16.74      3.66 o 
   4  12   5        3.13        0.84      3.21 o 
  -3  13   5       15.20       15.63      3.35 o 
  -2  13   5       20.01       18.32      3.48 o 
  -1  13   5        1.73        5.45      3.15 o 
   0  13   5        0.61        0.78      3.11 o 
   1  13   5        3.60        1.52      2.58 o 
   2  13   5        5.22        5.55      3.04 o 
  -8   0   6       11.41       16.03      4.66 o 
  -6   0   6      111.66      103.74      6.53 o 
  -4   0   6    10707.27    11469.24     43.12 o 
  -2   0   6     7773.85     7997.65     36.58 o 
   0   0   6     2022.25     1945.83     11.54 o 
   2   0   6      489.12      493.77      6.06 o 
   4   0   6      171.53      191.23      7.62 o 
   6   0   6       44.37       48.64      7.07 o 
   8   0   6       15.57        7.01      5.56 o 
  -9   1   6        0.99       -4.60      4.60 o 
  -8   1   6        3.55        1.95      2.00 o 
  -7   1   6      148.52      154.08      5.16 o 
  -6   1   6      521.78      524.99     11.16 o 
  -5   1   6      546.28      576.90      8.48 o 
  -4   1   6      206.63      216.64      5.29 o 
  -3   1   6     1941.51     1917.75     12.35 o 
  -2   1   6      716.02      753.63      4.65 o 
  -1   1   6      894.43      852.20      4.88 o 
   0   1   6     2010.27     2069.59     10.42 o 
   1   1   6     1046.04     1136.22      8.80 o 
   2   1   6      194.62      188.39      2.26 o 
   3   1   6      250.14      266.48      3.95 o 
   4   1   6      226.61      241.89      6.95 o 
   5   1   6        0.16        6.99      2.28 o 
   6   1   6      117.82      127.63      7.79 o 
   7   1   6        6.64        7.53      2.17 o 
   8   1   6       12.72       11.68      3.28 o 
  -9   2   6        2.07       13.92      6.36 o 
  -8   2   6        2.91        3.16      1.93 o 
  -7   2   6       59.86       52.92      2.94 o 
  -6   2   6       25.72       25.30      2.06 o 
  -5   2   6       17.02       17.05      1.88 o 
  -4   2   6      468.82      447.35      4.73 o 
  -3   2   6       15.93       22.83      1.60 o 
  -2   2   6      495.76      470.92      5.33 o 
  -1   2   6      218.53      194.52      3.55 o 
   0   2   6       92.84       98.80      2.28 o 
   1   2   6      456.18      473.89      4.70 o 
   2   2   6      469.89      492.80      5.50 o 
   3   2   6      673.69      718.77      6.12 o 
   4   2   6      359.39      365.46      7.81 o 
   5   2   6      298.40      317.23      9.91 o 
   6   2   6        9.02       10.51      2.81 o 
   7   2   6       17.76       10.64      4.12 o 
   8   2   6        4.01        5.68      3.67 o 
  -9   3   6       10.26       11.41      3.53 o 
  -8   3   6        0.31        3.58      1.88 o 
  -7   3   6        7.65        5.38      1.65 o 
  -6   3   6       11.18        8.32      1.91 o 
  -5   3   6       43.48       40.35      2.24 o 
  -4   3   6        0.06        1.57      1.56 o 
  -3   3   6      577.34      585.71      5.51 o 
  -2   3   6      277.85      236.84      3.33 o 
  -1   3   6      673.31      660.28      6.30 o 
   0   3   6      386.49      365.61      5.26 o 
   1   3   6     1158.28     1175.53      8.50 o 
   2   3   6      211.98      239.65      3.34 o 
   3   3   6       97.77       91.25      2.67 o 
   4   3   6       39.01       38.30      3.06 o 
   5   3   6       13.80       21.47      3.99 o 
   6   3   6       71.92       77.49      4.90 o 
   7   3   6       27.92       22.74      4.53 o 
   8   3   6        5.16        7.20      3.41 o 
  -9   4   6        0.72       -5.69      5.69 o 
  -8   4   6        3.65        7.47      3.43 o 
  -7   4   6        0.53        1.91      1.61 o 
  -6   4   6        8.68       10.12      1.88 o 
  -5   4   6        2.16        2.78      1.44 o 
  -4   4   6      321.21      293.14      4.55 o 
  -3   4   6       89.83       92.92      2.72 o 
  -2   4   6       33.77       30.74      1.66 o 
  -1   4   6       69.81       68.32      2.05 o 
   0   4   6      966.95      994.22      9.98 o 
   1   4   6      286.37      272.26      4.70 o 
   2   4   6       91.26       90.30      3.67 o 
   3   4   6        6.83        6.39      1.15 o 
   4   4   6       51.84       48.89      3.83 o 
   5   4   6       49.02       46.85      3.73 o 
   6   4   6       97.02       96.60      6.40 o 
   7   4   6        0.89        5.94      2.76 o 
   8   4   6        4.54        7.32      2.82 o 
  -8   5   6        3.46       -1.50      2.88 o 
  -7   5   6        5.15        7.01      1.73 o 
  -6   5   6       12.31       15.08      2.15 o 
  -5   5   6       29.54       25.31      2.11 o 
  -4   5   6        0.17        3.12      1.48 o 
  -3   5   6       54.10       55.14      2.25 o 
  -2   5   6      296.53      298.07      4.89 o 
  -1   5   6      290.56      300.78      4.42 o 
   0   5   6        0.73        4.64      1.01 o 
   1   5   6     1154.03     1207.85      6.74 o 
   2   5   6      867.83      874.23      8.87 o 
   3   5   6      269.54      269.55      4.59 o 
   4   5   6      296.70      311.98      6.92 o 
   5   5   6        1.67        2.96      1.51 o 
   6   5   6       46.56       60.74      5.88 o 
   7   5   6        0.70        2.68      2.67 o 
  -8   6   6        0.21        4.40      3.10 o 
  -7   6   6       19.59       16.89      2.55 o 
  -6   6   6       36.87       40.78      3.03 o 
  -5   6   6      106.73      103.22      4.35 o 
  -4   6   6       12.17       11.69      1.71 o 
  -3   6   6      171.93      173.28      4.05 o 
  -2   6   6       54.53       53.72      2.12 o 
  -1   6   6      551.84      604.60      6.85 o 
   0   6   6       44.35       54.75      3.93 o 
   1   6   6      207.52      214.32      3.73 o 
   2   6   6      179.93      173.20      3.65 o 
   3   6   6      442.30      429.18      8.18 o 
   4   6   6      269.16      257.21      7.81 o 
   5   6   6       97.35      111.77      5.52 o 
   6   6   6        0.39        1.87      4.48 o 
   7   6   6       26.83       28.74      4.02 o 
  -8   7   6        1.18        4.43      2.89 o 
  -7   7   6        2.42        2.53      2.60 o 
  -6   7   6        0.05        4.11      1.67 o 
  -5   7   6       56.76       55.63      2.99 o 
  -4   7   6       29.19       25.56      1.98 o 
  -3   7   6       71.95       74.99      3.05 o 
  -2   7   6       17.93       20.97      1.48 o 
  -1   7   6      102.09       97.73      5.32 o 
   0   7   6      325.21      372.49      6.37 o 
   1   7   6      239.41      254.19      5.41 o 
   2   7   6      275.69      287.35      8.98 o 
   3   7   6        0.22        2.27      1.45 o 
   4   7   6       47.08       32.95      2.61 o 
   5   7   6        0.55        2.83      2.04 o 
   6   7   6        1.46       -0.37      2.55 o 
   7   7   6        8.83        8.62      3.78 o 
  -7   8   6        0.86        0.34      2.32 o 
  -6   8   6       21.45       19.93      2.44 o 
  -5   8   6       54.26       50.61      3.10 o 
  -4   8   6      364.51      407.91      6.17 o 
  -3   8   6      322.96      340.92      6.06 o 
  -2   8   6       44.66       41.50      3.31 o 
  -1   8   6      329.85      346.00      7.94 o 
   0   8   6        1.33        0.52      2.34 o 
   1   8   6      154.19      151.85      6.18 o 
   2   8   6      413.80      437.19      6.90 o 
   3   8   6       19.96       14.46      2.52 o 
   4   8   6      198.66      182.88      9.15 o 
   5   8   6        1.64        2.20      2.18 o 
   6   8   6        0.57        0.31      3.39 o 
  -7   9   6        2.46        5.41      4.35 o 
  -6   9   6       29.65       31.66      3.11 o 
  -5   9   6        0.27        5.19      1.93 o 
  -4   9   6       82.47       86.81      4.15 o 
  -3   9   6      151.86      157.29      5.97 o 
  -2   9   6      244.85      242.54      5.52 o 
  -1   9   6       86.16       78.66      5.94 o 
   0   9   6       64.52       62.88      3.75 o 
   1   9   6       67.87       61.36      3.54 o 
   2   9   6       41.46       44.29      3.29 o 
   3   9   6       44.30       45.77      3.93 o 
   4   9   6        0.32        2.02      1.45 o 
   5   9   6        1.31        3.33      2.36 o 
   6   9   6        0.15       -0.04      3.29 o 
  -6  10   6        0.01        3.14      2.97 o 
  -5  10   6       95.34       87.50      5.13 o 
  -4  10   6       33.69       24.95      3.48 o 
  -3  10   6      113.94       94.02      6.07 o 
  -2  10   6       24.28       30.46      3.69 o 
  -1  10   6       53.46       46.72      4.65 o 
   0  10   6        1.12        4.70      2.36 o 
   1  10   6       19.33       19.45      3.79 o 
   2  10   6        0.45        1.49      1.97 o 
   3  10   6        8.04       13.12      2.71 o 
   4  10   6       40.15       38.96      5.36 o 
   5  10   6        3.45        4.35      4.07 o 
  -5  11   6        0.05        0.68      2.73 o 
  -4  11   6        0.09        2.16      2.93 o 
  -3  11   6        6.23        9.31      2.63 o 
  -2  11   6       19.06       16.98      3.38 o 
  -1  11   6        8.34       17.78      4.01 o 
   0  11   6       40.25       40.18      4.18 o 
   1  11   6        2.77        3.65      2.41 o 
   2  11   6        0.24        2.94      2.30 o 
   3  11   6       20.14       18.65      4.27 o 
   4  11   6        7.33       13.41      3.90 o 
  -4  12   6        3.11        6.20      2.71 o 
  -3  12   6        2.92        4.44      2.49 o 
  -2  12   6       14.47       13.17      2.51 o 
  -1  12   6        0.41        0.78      3.01 o 
   0  12   6       47.36       44.41      4.08 o 
   1  12   6        2.26        2.53      3.39 o 
   2  12   6        9.09        7.37      2.50 o 
   3  12   6       39.80       33.66      5.45 o 
  -3  13   6        0.04        7.56      3.25 o 
  -2  13   6        3.99        4.72      2.48 o 
  -1  13   6       46.45       57.00      5.36 o 
   0  13   6        9.98       10.93      4.77 o 
   1  13   6        9.40       10.04      2.97 o 
   2  13   6        5.70        3.51      2.85 o 
  -9   0   7        0.36       -6.62      6.62 o 
  -7   0   7      138.34      140.21      7.05 o 
  -5   0   7      108.39       99.91      6.42 o 
  -3   0   7      363.57      416.63      6.37 o 
  -1   0   7      116.15      106.01      4.28 o 
   1   0   7     1871.60     1964.15     12.62 o 
   3   0   7      548.53      583.86      4.80 o 
   5   0   7      136.35      175.59     12.07 o 
   7   0   7        3.69        1.76      4.24 o 
  -9   1   7        0.02        1.33      4.62 o 
  -8   1   7        4.76        2.88      1.69 o 
  -7   1   7        0.09        3.29      1.92 o 
  -6   1   7     1078.47     1136.94     14.43 o 
  -5   1   7       10.83       10.47      1.80 o 
  -4   1   7      964.05      939.30      9.87 o 
  -3   1   7       62.84       60.05      2.33 o 
  -2   1   7     1597.75     1689.37     13.90 o 
  -1   1   7      794.39      824.26      6.26 o 
   0   1   7      966.30      876.97     15.76 o 
   1   1   7       21.96       22.92      1.37 o 
   2   1   7      225.31      211.43      3.17 o 
   3   1   7        0.62        1.99      0.88 o 
   4   1   7       11.75       12.90      2.14 o 
   5   1   7       17.79       23.85      3.92 o 
   6   1   7        0.00        3.28      2.21 o 
   7   1   7        0.29        1.88      1.86 o 
   8   1   7        0.15        0.65      2.24 o 
  -9   2   7        2.17        6.27      4.62 o 
  -8   2   7        1.79        4.34      1.58 o 
  -7   2   7       14.65       11.54      1.81 o 
  -6   2   7        3.44        1.88      1.70 o 
  -5   2   7       54.37       47.05      2.47 o 
  -4   2   7       34.04       35.30      1.86 o 
  -3   2   7      396.74      432.90      6.02 o 
  -2   2   7      465.41      452.50      7.79 o 
  -1   2   7      102.11      108.33      1.87 o 
   0   2   7      129.92      145.18      2.81 o 
   1   2   7       25.50       19.43      1.33 o 
   2   2   7      264.79      315.79      3.88 o 
   3   2   7        7.43        6.65      1.07 o 
   4   2   7        7.87        7.40      1.56 o 
   5   2   7      180.30      205.07     10.45 o 
   6   2   7       66.66       66.41      7.37 o 
   7   2   7       29.78       35.53      6.50 o 
   8   2   7        2.23        4.59      3.00 o 
  -9   3   7        6.56        8.69      4.44 o 
  -8   3   7        0.39        3.58      3.92 o 
  -7   3   7        1.71        2.41      1.90 o 
  -6   3   7        9.62       11.53      1.90 o 
  -5   3   7       40.71       35.59      2.38 o 
  -4   3   7       22.96       19.75      1.72 o 
  -3   3   7      255.56      251.03      4.07 o 
  -2   3   7      103.16       96.83      2.80 o 
  -1   3   7      209.76      197.96      2.74 o 
   0   3   7      183.88      151.88      3.37 o 
   1   3   7        0.19        2.42      1.08 o 
   2   3   7        2.66        3.27      0.97 o 
   3   3   7      148.64      160.30      3.44 o 
   4   3   7      438.95      473.12      8.92 o 
   5   3   7       50.68       47.30      3.97 o 
   6   3   7      145.73      149.07     10.40 o 
   7   3   7       18.40       24.68      4.11 o 
   8   3   7       15.04       17.15      3.56 o 
  -8   4   7        0.01        0.22      2.25 o 
  -7   4   7        2.32        3.46      1.44 o 
  -6   4   7        1.98        1.76      1.55 o 
  -5   4   7      210.43      221.03      6.04 o 
  -4   4   7        1.69        5.07      1.50 o 
  -3   4   7       65.31       68.79      2.21 o 
  -2   4   7      265.30      279.09      4.33 o 
  -1   4   7      689.08      727.71      6.97 o 
   0   4   7      849.78      996.40      7.71 o 
   1   4   7     1711.23     1889.00     16.73 o 
   2   4   7        8.20       11.80      1.56 o 
   3   4   7       24.64       23.27      1.62 o 
   4   4   7       14.43       15.52      2.45 o 
   5   4   7      189.32      202.43      6.61 o 
   6   4   7       14.81       11.05      7.15 o 
   7   4   7        7.64        8.17      3.03 o 
  -8   5   7        9.85        5.58      2.63 o 
  -7   5   7        6.38        6.34      1.67 o 
  -6   5   7       26.65       27.56      2.18 o 
  -5   5   7      188.81      188.84      4.66 o 
  -4   5   7       23.45       26.62      1.98 o 
  -3   5   7      227.27      228.97      4.15 o 
  -2   5   7      132.73      145.78      3.27 o 
  -1   5   7        0.01        0.11      1.49 o 
   0   5   7       48.51       55.18      2.41 o 
   1   5   7      259.02      242.55      3.44 o 
   2   5   7       11.20        9.26      1.33 o 
   3   5   7      133.18      129.73      4.60 o 
   4   5   7        6.72        9.32      2.84 o 
   5   5   7        5.89        5.48      2.06 o 
   6   5   7        1.99        5.02      2.46 o 
   7   5   7        0.32        2.73      2.22 o 
  -8   6   7       12.16        6.12      2.51 o 
  -7   6   7        0.48        2.41      1.76 o 
  -6   6   7       26.97       31.78      2.99 o 
  -5   6   7       23.03       20.72      1.98 o 
  -4   6   7        5.99        5.44      1.41 o 
  -3   6   7       48.86       48.32      2.29 o 
  -2   6   7      899.60      955.53     11.23 o 
  -1   6   7        2.37        0.85      1.57 o 
   0   6   7        0.41        1.45      1.30 o 
   1   6   7      200.15      220.80      3.80 o 
   2   6   7      172.17      156.08      3.60 o 
   3   6   7      181.14      189.22      4.69 o 
   4   6   7       17.66       19.06      2.40 o 
   5   6   7       12.70       12.15      1.88 o 
   6   6   7       14.11       11.43      7.80 o 
   7   6   7        3.89        6.73      1.85 o 
  -8   7   7        1.83        2.47      4.66 o 
  -7   7   7        0.02       -0.43      1.95 o 
  -6   7   7       21.24       17.10      2.49 o 
  -5   7   7        1.75        3.17      1.50 o 
  -4   7   7        0.99        2.98      1.47 o 
  -3   7   7       77.89       84.28      3.19 o 
  -2   7   7        1.73        2.51      2.09 o 
  -1   7   7       10.88        9.72      1.81 o 
   0   7   7       16.15       17.71      1.88 o 
   1   7   7      759.65      777.62      9.86 o 
   2   7   7       22.82       25.22      1.77 o 
   3   7   7       16.37       12.76      2.24 o 
   4   7   7      231.12      211.78      7.22 o 
   5   7   7       28.10       30.80      3.26 o 
   6   7   7        0.68        2.99      2.46 o 
   7   7   7        0.00        4.11      3.43 o 
  -7   8   7        2.26        1.93      4.97 o 
  -6   8   7       13.33       10.25      2.02 o 
  -5   8   7       11.44       14.08      2.20 o 
  -4   8   7        2.20        5.60      1.80 o 
  -3   8   7      111.92      108.80      3.67 o 
  -2   8   7       83.78       83.62      4.51 o 
  -1   8   7      454.82      454.46      9.91 o 
   0   8   7       40.91       35.71      2.65 o 
   1   8   7      441.69      445.48      9.27 o 
   2   8   7      412.56      410.48      7.54 o 
   3   8   7        0.21        1.49      2.14 o 
   4   8   7       22.71       24.17      3.56 o 
   5   8   7        8.66        9.80      2.23 o 
   6   8   7        3.45        7.05      3.05 o 
  -7   9   7       15.75       12.06      7.38 o 
  -6   9   7       74.69       75.81      4.72 o 
  -5   9   7        0.11        2.83      1.99 o 
  -4   9   7       61.35       59.41      3.73 o 
  -3   9   7       60.38       56.13      3.62 o 
  -2   9   7        0.97        2.87      1.49 o 
  -1   9   7       21.99       22.43      2.29 o 
   0   9   7       12.81       10.00      2.27 o 
   1   9   7      202.13      182.74      4.78 o 
   2   9   7       22.22       22.85      2.61 o 
   3   9   7        0.48        3.16      1.85 o 
   4   9   7        0.52        1.46      3.26 o 
   5   9   7        2.24        4.61      2.52 o 
   6   9   7        0.04        8.22      3.55 o 
  -6  10   7        0.07        0.88      2.87 o 
  -5  10   7        0.03        4.79      2.21 o 
  -4  10   7       39.18       40.96      3.72 o 
  -3  10   7       26.86       28.27      3.82 o 
  -2  10   7        3.70        4.63      2.23 o 
  -1  10   7        4.39       11.08      2.27 o 
   0  10   7       43.67       32.10      3.88 o 
   1  10   7       15.53       13.03      2.02 o 
   2  10   7       87.29       75.37      4.83 o 
   3  10   7       18.13       13.15      2.54 o 
   4  10   7        1.39        2.48      2.31 o 
   5  10   7        2.25        3.24      4.44 o 
  -5  11   7       26.63       32.48      6.07 o 
  -4  11   7       22.23       18.53      3.13 o 
  -3  11   7        1.83        3.70      2.74 o 
  -2  11   7        6.43        5.27      2.79 o 
  -1  11   7       98.38       92.85      5.89 o 
   0  11   7       40.10       44.04      3.96 o 
   1  11   7        7.00        9.47      2.55 o 
   2  11   7       25.49       29.69      3.39 o 
   3  11   7       16.18       12.73      2.40 o 
   4  11   7        0.34       -0.10      2.71 o 
  -4  12   7        0.83        1.57      3.05 o 
  -3  12   7        3.21        8.43      3.06 o 
  -2  12   7        6.43        9.05      3.13 o 
  -1  12   7       76.99       89.42      5.31 o 
   0  12   7       33.92       40.23      5.00 o 
   1  12   7       44.47       59.06      5.33 o 
   2  12   7       32.84       37.40      4.24 o 
   3  12   7        4.45        6.19      3.29 o 
  -3  13   7        1.12        0.35      2.71 o 
  -2  13   7        6.15        9.19      2.36 o 
  -1  13   7        0.00        3.73      2.20 o 
   0  13   7        0.13        6.95      2.96 o 
   1  13   7       10.56        9.60      2.89 o 
   2  13   7       16.52       14.71      2.98 o 
  -8   0   8        6.26        2.80      1.80 o 
  -6   0   8     1816.11     1920.42     39.64 o 
  -4   0   8     2505.87     2772.27     31.18 o 
  -2   0   8       32.73       36.53      4.38 o 
   0   0   8      179.14      163.50      3.53 o 
   2   0   8      607.84      658.02      8.07 o 
   4   0   8       50.20       57.70      5.49 o 
   6   0   8        6.52       13.94      6.69 o 
   8   0   8       16.79       14.81      4.73 o 
  -9   1   8        9.57       12.73      9.52 o 
  -8   1   8       34.05       24.91      2.73 o 
  -7   1   8        0.01        2.41      1.38 o 
  -6   1   8        9.46       10.26      2.69 o 
  -5   1   8      480.18      462.95      6.94 o 
  -4   1   8      132.69      132.22      2.79 o 
  -3   1   8        0.40        0.93      1.01 o 
  -2   1   8       70.85       68.74      1.91 o 
  -1   1   8        9.97       11.91      1.18 o 
   0   1   8      592.23      585.68      6.61 o 
   1   1   8     1385.85     1439.77     11.55 o 
   2   1   8      639.12      643.58      5.06 o 
   3   1   8       19.97       21.14      1.25 o 
   4   1   8       10.72       10.55      2.41 o 
   5   1   8       51.28       57.39      5.16 o 
   6   1   8       51.74       61.76      6.25 o 
   7   1   8       13.98        9.07      2.82 o 
   8   1   8        1.83        1.71      3.17 o 
  -9   2   8        0.71        2.56      7.07 o 
  -8   2   8        2.03        4.30      2.57 o 
  -7   2   8        2.23        1.71      1.15 o 
  -6   2   8       57.61       54.50      3.45 o 
  -5   2   8      159.93      154.47      4.27 o 
  -4   2   8        6.35        6.75      1.48 o 
  -3   2   8        1.45        3.68      1.18 o 
  -2   2   8       49.67       59.16      2.12 o 
  -1   2   8      469.57      479.39      4.42 o 
   0   2   8      267.35      261.31      3.33 o 
   1   2   8     2158.84     2367.73     15.58 o 
   2   2   8        3.74        1.56      1.59 o 
   3   2   8      134.25      139.00      3.05 o 
   4   2   8       16.49       20.34      2.56 o 
   5   2   8        5.59       12.94      3.03 o 
   6   2   8      110.32      108.89     10.54 o 
   7   2   8       25.01       22.46      4.00 o 
   8   2   8       31.23       20.83      4.20 o 
  -9   3   8        0.23       -4.21      4.21 o 
  -8   3   8        1.62        0.40      2.70 o 
  -7   3   8        0.10        1.96      1.55 o 
  -6   3   8       90.30       82.49      3.15 o 
  -5   3   8       65.07       60.32      2.79 o 
  -4   3   8      221.23      219.65      4.93 o 
  -3   3   8      208.24      216.19      2.97 o 
  -2   3   8      403.71      360.32      3.93 o 
  -1   3   8     1494.77     1557.66     11.63 o 
   0   3   8       50.61       59.38      2.25 o 
   1   3   8      770.17      832.18      7.63 o 
   2   3   8       37.12       32.13      2.09 o 
   3   3   8       60.76       60.40      3.07 o 
   4   3   8       25.12       23.50      2.63 o 
   5   3   8        0.39       -0.12      2.97 o 
   6   3   8       18.60       21.03      3.43 o 
   7   3   8       12.94       20.80      4.17 o 
  -8   4   8       25.58       27.19      4.11 o 
  -7   4   8        0.33        2.35      1.62 o 
  -6   4   8      124.18      107.67      4.95 o 
  -5   4   8        7.97       10.24      1.81 o 
  -4   4   8       97.92       92.56      2.85 o 
  -3   4   8       47.65       54.67      2.15 o 
  -2   4   8      509.39      530.88      6.31 o 
  -1   4   8      501.31      534.44      5.15 o 
   0   4   8       62.15       64.45      2.52 o 
   1   4   8       96.61      104.00      2.90 o 
   2   4   8      288.14      346.94      4.95 o 
   3   4   8       45.41       38.84      1.96 o 
   4   4   8      621.38      652.84     14.13 o 
   5   4   8       25.20       32.30      4.42 o 
   6   4   8       73.18       82.52      8.89 o 
   7   4   8        0.03        3.28      2.61 o 
  -8   5   8       20.49       27.92      3.71 o 
  -7   5   8       14.10       13.59      2.14 o 
  -6   5   8       20.08       19.57      3.21 o 
  -5   5   8        5.38        3.97      2.33 o 
  -4   5   8      231.16      242.72      5.89 o 
  -3   5   8      140.00      131.37      3.38 o 
  -2   5   8      253.23      259.98      6.25 o 
  -1   5   8        1.17        2.29      0.84 o 
   0   5   8      137.84      145.92      2.98 o 
   1   5   8      408.42      489.71      6.04 o 
   2   5   8       56.30       64.85      2.58 o 
   3   5   8        0.61        1.12      1.22 o 
   4   5   8        1.01        1.73      1.57 o 
   5   5   8       39.31       41.20      6.23 o 
   6   5   8       68.04       67.21      5.18 o 
   7   5   8        9.33       12.70      3.20 o 
  -8   6   8        5.23        9.40      3.01 o 
  -7   6   8       26.53       22.74      2.74 o 
  -6   6   8       35.86       42.60      2.99 o 
  -5   6   8       85.03       85.64      3.20 o 
  -4   6   8       14.76       16.21      1.95 o 
  -3   6   8       65.98       68.89      2.65 o 
  -2   6   8       72.15       74.20      2.68 o 
  -1   6   8       54.44       55.23      3.30 o 
   0   6   8        0.07        1.33      1.12 o 
   1   6   8       77.28       74.49      2.42 o 
   2   6   8       57.00       56.50      2.30 o 
   3   6   8      238.48      245.14      5.26 o 
   4   6   8       13.52       13.74      1.92 o 
   5   6   8       25.07       19.19      3.27 o 
   6   6   8       55.56       57.24      4.58 o 
   7   6   8        1.60        3.82      2.12 o 
  -8   7   8        2.37        3.09      4.29 o 
  -7   7   8        0.18        2.14      1.95 o 
  -6   7   8        0.56        3.71      1.65 o 
  -5   7   8       46.34       47.30      2.89 o 
  -4   7   8       50.09       49.45      3.03 o 
  -3   7   8        3.53        6.00      1.75 o 
  -2   7   8       11.86       14.09      1.31 o 
  -1   7   8      134.23      118.27      4.28 o 
   0   7   8      294.63      342.46      8.07 o 
   1   7   8      312.61      289.78      8.91 o 
   2   7   8        0.01        2.86      2.23 o 
   3   7   8       58.69       54.82      3.16 o 
   4   7   8       10.81       11.93      2.10 o 
   5   7   8        2.27        3.25      1.80 o 
   6   7   8        2.24        5.47      2.23 o 
  -7   8   8        6.89        3.86      2.85 o 
  -6   8   8       55.48       63.80      4.17 o 
  -5   8   8        3.74        5.55      1.97 o 
  -4   8   8        1.04        2.99      1.54 o 
  -3   8   8        4.51        5.47      1.85 o 
  -2   8   8        0.70        4.33      1.45 o 
  -1   8   8       33.32       29.75      2.95 o 
   0   8   8       34.37       37.53      2.97 o 
   1   8   8      291.60      274.89      6.11 o 
   2   8   8      176.44      170.64      5.48 o 
   3   8   8       64.44       63.64      3.40 o 
   4   8   8       95.26       98.26      7.02 o 
   5   8   8        0.26        3.05      1.86 o 
   6   8   8       19.62       25.01      4.52 o 
  -7   9   8        3.28        3.53      9.81 o 
  -6   9   8        0.06        3.57      1.76 o 
  -5   9   8       19.97       17.17      2.86 o 
  -4   9   8       25.68       24.64      2.76 o 
  -3   9   8       71.53       72.91      5.05 o 
  -2   9   8       11.84       10.52      2.36 o 
  -1   9   8        1.04        2.26      1.61 o 
   0   9   8       44.59       43.92      3.26 o 
   1   9   8      131.90      117.80      4.71 o 
   2   9   8        0.08        2.82      2.77 o 
   3   9   8      148.94      142.38      7.65 o 
   4   9   8        1.03        3.27      1.83 o 
   5   9   8        0.49        1.40      3.72 o 
  -6  10   8       31.88       31.72      6.56 o 
  -5  10   8      197.78      188.83      8.87 o 
  -4  10   8       16.55       25.38      3.49 o 
  -3  10   8      243.41      236.74     15.86 o 
  -2  10   8       21.54       20.33      3.17 o 
  -1  10   8       15.74       13.14      2.22 o 
   0  10   8        4.28        3.37      2.39 o 
   1  10   8        1.26        3.12      1.55 o 
   2  10   8        0.25       -0.61      1.94 o 
   3  10   8        7.21        8.38      2.17 o 
   4  10   8        2.75        2.99      2.12 o 
   5  10   8        0.10        6.41      4.47 o 
  -5  11   8        4.40        2.40      3.08 o 
  -4  11   8       17.09       11.53      2.60 o 
  -3  11   8        1.25        4.75      2.22 o 
  -2  11   8       70.36       73.02      4.86 o 
  -1  11   8       17.85       20.24      4.47 o 
   0  11   8       27.09       25.84      3.32 o 
   1  11   8        1.03       -0.07      2.22 o 
   2  11   8       29.77       38.02      3.62 o 
   3  11   8        4.69        4.88      2.15 o 
   4  11   8        5.73        4.56      4.88 o 
  -4  12   8       30.08       26.13      4.06 o 
  -3  12   8        0.17        0.58      3.49 o 
  -2  12   8       19.75       19.30      2.89 o 
  -1  12   8       15.71       14.63      4.38 o 
   0  12   8       13.65       13.31      2.36 o 
   1  12   8       50.72       66.66      9.99 o 
   2  12   8        3.54        6.16      2.73 o 
   3  12   8        0.05        2.23      3.14 o 
  -2  13   8        1.28        6.28      2.99 o 
  -1  13   8        9.16       12.40      3.47 o 
   0  13   8        1.36        0.87      2.23 o 
   1  13   8        0.03        4.52      2.44 o 
  -9   0   9        5.25       11.07      6.93 o 
  -7   0   9        1.02        0.98      1.09 o 
  -5   0   9      124.73      122.52      5.60 o 
  -3   0   9       88.03       89.65      5.33 o 
  -1   0   9      423.32      398.35     10.75 o 
   1   0   9     2866.90     3301.73     47.88 o 
   3   0   9      232.69      224.96      4.74 o 
   5   0   9       33.28       30.50      4.34 o 
   7   0   9       27.93       53.26     11.07 o 
  -9   1   9        0.49        0.85      4.44 o 
  -8   1   9       51.33       41.17      4.53 o 
  -7   1   9       32.10       33.99      4.10 o 
  -6   1   9       56.51       50.04      3.70 o 
  -5   1   9        2.71        2.41      1.04 o 
  -4   1   9        4.46        4.03      1.47 o 
  -3   1   9       16.82       25.28      2.01 o 
  -2   1   9      249.90      270.87      4.02 o 
  -1   1   9      139.39      123.83      2.68 o 
   0   1   9        3.56        1.90      1.53 o 
   1   1   9      931.38      833.12     16.06 o 
   2   1   9      501.20      608.55      7.22 o 
   3   1   9        7.23       10.22      1.14 o 
   4   1   9      129.27      128.87      6.19 o 
   5   1   9        7.65        5.43      2.83 o 
   6   1   9       45.74       53.17      5.53 o 
   7   1   9        4.35        1.34      3.71 o 
  -9   2   9        2.80        3.73      6.64 o 
  -8   2   9        1.92        4.23      3.08 o 
  -7   2   9       30.73       36.89      3.22 o 
  -6   2   9       39.63       40.33      3.27 o 
  -5   2   9      363.93      361.36      6.51 o 
  -4   2   9        5.97        6.64      1.09 o 
  -3   2   9      126.67      109.53      3.26 o 
  -2   2   9       10.40        9.98      1.46 o 
  -1   2   9        8.74        8.97      1.07 o 
   0   2   9       35.19       45.78      2.15 o 
   1   2   9        0.19       -1.17      1.38 o 
   2   2   9      138.12      151.29      3.45 o 
   3   2   9      172.89      161.57      3.29 o 
   4   2   9       17.06       24.65      3.58 o 
   5   2   9       49.35       49.28      4.75 o 
   6   2   9       13.67       10.34      3.27 o 
   7   2   9        7.11        7.24      3.91 o 
  -8   3   9        0.29        5.54      3.15 o 
  -7   3   9        0.77        3.06      2.67 o 
  -6   3   9       11.23        9.85      3.23 o 
  -5   3   9      167.29      167.88      6.33 o 
  -4   3   9       17.03       16.15      1.38 o 
  -3   3   9        7.35        8.91      1.08 o 
  -2   3   9      619.59      609.07      4.41 o 
  -1   3   9        3.04        0.99      1.15 o 
   0   3   9      169.37      185.81      4.18 o 
   1   3   9      640.95      668.40      8.22 o 
   2   3   9      570.77      634.67      7.20 o 
   3   3   9      223.58      240.04      4.70 o 
   4   3   9      358.99      369.93      8.41 o 
   5   3   9      213.97      231.10      8.86 o 
   6   3   9       69.69       76.75      6.42 o 
   7   3   9        7.85       10.48      3.33 o 
  -8   4   9        4.76        9.71      4.71 o 
  -7   4   9        0.84        0.87      1.92 o 
  -6   4   9        0.13        1.40      2.20 o 
  -5   4   9      220.01      221.04      4.97 o 
  -4   4   9      120.34      131.50      4.12 o 
  -3   4   9       22.93       25.91      1.59 o 
  -2   4   9      221.80      200.51      3.57 o 
  -1   4   9      577.12      608.23      5.21 o 
   0   4   9      315.92      319.74      4.05 o 
   1   4   9       66.10       69.56      2.74 o 
   2   4   9       34.98       30.83      2.02 o 
   3   4   9       41.38       41.04      2.06 o 
   4   4   9      212.53      206.35      6.40 o 
   5   4   9      180.08      185.76      7.50 o 
   6   4   9        0.72        1.91      3.62 o 
   7   4   9        5.63        6.57      3.56 o 
  -8   5   9        1.47        2.21      2.88 o 
  -7   5   9       60.63       66.74      3.40 o 
  -6   5   9       13.94       11.46      2.32 o 
  -5   5   9       39.32       43.33      2.89 o 
  -4   5   9       13.59       13.93      1.82 o 
  -3   5   9        0.09       -1.13      1.13 o 
  -2   5   9       72.75       68.86      3.23 o 
  -1   5   9      273.44      299.17      5.81 o 
   0   5   9        4.97        5.79      1.31 o 
   1   5   9      142.51      135.46      3.34 o 
   2   5   9        7.40        7.91      2.06 o 
   3   5   9        0.00        1.05      1.69 o 
   4   5   9      130.95      131.60      7.49 o 
   5   5   9       16.41       15.32      3.14 o 
   6   5   9        1.88       -0.57      2.79 o 
   7   5   9        7.48        8.68      4.03 o 
  -8   6   9       14.26       13.09      3.72 o 
  -7   6   9        0.52        0.43      2.08 o 
  -6   6   9        1.06        1.07      2.13 o 
  -5   6   9       29.27       29.71      2.37 o 
  -4   6   9      187.71      190.06      4.76 o 
  -3   6   9      161.71      175.61      4.71 o 
  -2   6   9       10.53        7.59      1.96 o 
  -1   6   9       43.06       44.20      2.59 o 
   0   6   9        0.00        0.80      1.25 o 
   1   6   9      265.59      245.76      4.97 o 
   2   6   9       58.09       50.03      2.31 o 
   3   6   9        1.83        5.36      1.45 o 
   4   6   9      196.95      197.29      7.15 o 
   5   6   9        0.49        3.36      2.59 o 
   6   6   9       11.42        9.39      2.47 o 
  -7   7   9       26.20       19.66      3.50 o 
  -6   7   9        0.06        1.32      1.94 o 
  -5   7   9        0.00        0.30      1.32 o 
  -4   7   9        2.17        3.64      1.70 o 
  -3   7   9       67.14       66.61      3.86 o 
  -2   7   9       72.82       78.63      3.59 o 
  -1   7   9      324.54      331.07      6.89 o 
   0   7   9        1.09        1.74      0.79 o 
   1   7   9      285.25      307.89      5.59 o 
   2   7   9     1076.28     1110.67     12.50 o 
   3   7   9       45.86       40.33      2.94 o 
   4   7   9       41.96       34.91      3.87 o 
   5   7   9        2.26        6.47      4.16 o 
   6   7   9        7.46       11.19      3.62 o 
  -7   8   9        4.72        6.93      2.93 o 
  -6   8   9        0.53        1.52      2.03 o 
  -5   8   9       51.26       53.22      3.16 o 
  -4   8   9      213.45      222.40      5.57 o 
  -3   8   9       91.88       84.72      5.78 o 
  -2   8   9      310.50      309.63      6.46 o 
  -1   8   9      508.92      509.97      8.06 o 
   0   8   9       86.40       89.20      5.37 o 
   1   8   9      110.33      103.25      4.18 o 
   2   8   9        2.02        3.68      1.62 o 
   3   8   9       20.63       23.50      2.87 o 
   4   8   9       28.66       31.02      3.23 o 
   5   8   9       12.13        6.51      8.42 o 
   6   8   9        0.00        0.46      2.51 o 
  -6   9   9       49.02       46.54      4.75 o 
  -5   9   9       43.07       42.54      3.93 o 
  -4   9   9       68.86       58.43      4.64 o 
  -3   9   9        0.04        0.95      2.24 o 
  -2   9   9        2.03        1.34      1.41 o 
  -1   9   9      163.98      169.61      6.21 o 
   0   9   9       38.88       34.27      3.06 o 
   1   9   9      120.90      134.93      5.31 o 
   2   9   9       18.47       14.33      3.92 o 
   3   9   9       11.79       10.27      2.10 o 
   4   9   9        2.84        2.30      1.98 o 
   5   9   9        0.98        6.35      3.25 o 
  -6  10   9        3.85        6.99      2.58 o 
  -5  10   9        0.33        4.10      2.56 o 
  -4  10   9      137.04      130.17      6.95 o 
  -3  10   9        9.84        7.86      1.95 o 
  -2  10   9        0.57        3.46      1.21 o 
  -1  10   9       67.00       59.31      4.84 o 
   0  10   9      116.89      109.39      7.74 o 
   1  10   9       94.44       92.86      4.72 o 
   2  10   9       35.04       30.84      3.21 o 
   3  10   9       30.11       25.58      3.53 o 
   4  10   9       28.34       20.72      3.45 o 
  -5  11   9       11.80        4.98      2.56 o 
  -4  11   9        0.00       -0.04      4.16 o 
  -3  11   9       38.95       39.43      3.88 o 
  -2  11   9        1.19        5.13      2.46 o 
  -1  11   9       18.82       23.51      3.85 o 
   0  11   9        2.48       -0.18      2.66 o 
   1  11   9       98.12      101.66      6.27 o 
   2  11   9        8.54       12.39      3.22 o 
   3  11   9        1.74        3.51      4.49 o 
   4  11   9        1.60        3.89      2.21 o 
  -4  12   9        4.09        4.23      3.70 o 
  -3  12   9        6.73       11.14     13.54 o 
  -2  12   9       12.03       11.16      3.06 o 
  -1  12   9       45.51       47.30      4.16 o 
   0  12   9       10.83       17.15      4.55 o 
   1  12   9        2.75        4.88      3.02 o 
   2  12   9        0.26        3.63      2.17 o 
  -2  13   9        0.11        0.41      3.52 o 
  -1  13   9        0.16        0.20      4.24 o 
   0  13   9       17.17       23.01      3.95 o 
  -8   0  10      246.20      221.64     17.58 o 
  -6   0  10     1196.53     1382.27     27.75 o 
  -4   0  10       98.57      117.88      5.93 o 
  -2   0  10      655.91      787.91     10.93 o 
   0   0  10     1431.05     1490.11     18.63 o 
   2   0  10        9.05        9.26      1.59 o 
   4   0  10       51.30       52.99      6.20 o 
   6   0  10      116.48      119.45     12.19 o 
  -9   1  10        1.62        6.32      4.68 o 
  -8   1  10       12.40        7.87      2.83 o 
  -7   1  10        1.94        3.04      2.49 o 
  -6   1  10       13.74       12.02      1.94 o 
  -5   1  10       21.01       22.24      1.93 o 
  -4   1  10       47.37       50.31      2.10 o 
  -3   1  10      273.71      268.33      3.64 o 
  -2   1  10      123.25      131.96      3.96 o 
  -1   1  10      139.53      142.64      2.93 o 
   0   1  10      204.60      203.09      3.45 o 
   1   1  10       35.38       19.42      3.38 o 
   2   1  10       94.53      103.03      3.00 o 
   3   1  10      106.47      102.43      2.68 o 
   4   1  10      430.69      448.54     10.23 o 
   5   1  10      247.47      260.99     11.62 o 
   6   1  10      116.39      120.46      7.26 o 
   7   1  10       11.94        8.68      4.89 o 
  -9   2  10        2.93        3.96     12.78 o 
  -8   2  10        2.43        1.15      2.33 o 
  -7   2  10        4.78       10.66      3.07 o 
  -6   2  10       94.89       88.61      3.33 o 
  -5   2  10       91.68       70.03      2.94 o 
  -4   2  10      180.04      153.98      3.75 o 
  -3   2  10      180.52      163.46      3.28 o 
  -2   2  10       88.99       79.02      2.63 o 
  -1   2  10      944.72      969.43      7.13 o 
   0   2  10      281.72      307.78      3.95 o 
   1   2  10      315.88      308.34      5.90 o 
   2   2  10      238.93      248.27      4.17 o 
   3   2  10      312.44      328.97      8.79 o 
   4   2  10       32.61       28.69      3.56 o 
   5   2  10      228.43      257.12     14.37 o 
   6   2  10       58.96       66.78      8.36 o 
   7   2  10        0.00        4.25      5.65 o 
  -8   3  10       13.70       18.10      2.89 o 
  -7   3  10        0.07        1.57      2.39 o 
  -6   3  10       62.48       64.80      4.15 o 
  -5   3  10       37.45       35.42      2.85 o 
  -4   3  10      248.98      234.88      4.68 o 
  -3   3  10      304.41      296.53      5.45 o 
  -2   3  10      139.99      161.67      4.63 o 
  -1   3  10      543.83      550.69      5.02 o 
   0   3  10      395.94      450.45      5.54 o 
   1   3  10       10.16       11.78      1.31 o 
   2   3  10      147.13      139.28      4.20 o 
   3   3  10        6.09        5.21      2.36 o 
   4   3  10       83.34       78.66      5.33 o 
   5   3  10      164.28      160.02      6.98 o 
   6   3  10        0.74        2.66      2.86 o 
   7   3  10       15.12        8.57      4.77 o 
  -8   4  10        3.32        5.47      4.57 o 
  -7   4  10        8.38        9.96      2.91 o 
  -6   4  10        0.97        3.16      2.58 o 
  -5   4  10        0.70        1.85      2.09 o 
  -4   4  10      143.66      154.34      4.80 o 
  -3   4  10      116.31      115.43      3.23 o 
  -2   4  10      326.72      318.72      4.86 o 
  -1   4  10       86.48       95.10      2.93 o 
   0   4  10      318.62      345.34      5.07 o 
   1   4  10       54.59       50.68      2.88 o 
   2   4  10      124.50      109.92      3.85 o 
   3   4  10      167.85      152.95      4.24 o 
   4   4  10       68.61       61.29      4.50 o 
   5   4  10       10.85       12.59      3.09 o 
   6   4  10        6.58        6.56      2.86 o 
   7   4  10        0.03       -0.15      3.00 o 
  -8   5  10        1.18        3.70      3.06 o 
  -7   5  10        6.09        7.28      2.18 o 
  -6   5  10       22.90       19.39      2.55 o 
  -5   5  10       18.10       19.24      2.72 o 
  -4   5  10        0.54        4.89      1.41 o 
  -3   5  10       77.61       83.19      3.01 o 
  -2   5  10      160.71      145.36      3.73 o 
  -1   5  10        0.61        1.52      1.79 o 
   0   5  10       30.48       25.82      1.84 o 
   1   5  10       75.78       75.05      2.85 o 
   2   5  10      132.04      138.82      4.67 o 
   3   5  10       48.39       49.32      3.06 o 
   4   5  10      370.18      367.81      9.97 o 
   5   5  10       22.74       18.65      3.77 o 
   6   5  10        3.83        8.53      3.39 o 
   7   5  10        0.52        4.63      2.65 o 
  -8   6  10        1.10        7.73      3.11 o 
  -7   6  10       10.73        8.68      2.30 o 
  -6   6  10       27.82       26.58      2.84 o 
  -5   6  10        5.26        4.74      1.98 o 
  -4   6  10      130.65      128.02      3.39 o 
  -3   6  10      207.67      208.38      4.84 o 
  -2   6  10       67.95       64.99      3.15 o 
  -1   6  10       98.29      111.24      4.39 o 
   0   6  10       30.16       26.29      2.28 o 
   1   6  10        5.44        5.16      1.73 o 
   2   6  10        4.06        2.78      1.50 o 
   3   6  10       69.27       66.36      3.72 o 
   4   6  10       39.98       44.70      3.34 o 
   5   6  10       13.31        7.01      2.91 o 
   6   6  10        5.27        7.98      3.62 o 
  -7   7  10        2.11        2.10      2.00 o 
  -6   7  10        5.50        6.83      1.91 o 
  -5   7  10       17.07       14.02      2.17 o 
  -4   7  10       50.30       46.96      2.54 o 
  -3   7  10       13.63       15.29      2.24 o 
  -2   7  10      142.44      151.88      5.25 o 
  -1   7  10      274.81      267.52      5.42 o 
   0   7  10       98.18       90.17      3.04 o 
   1   7  10        2.77        5.23      1.94 o 
   2   7  10        0.00        1.58      1.42 o 
   3   7  10       39.24       31.11      2.51 o 
   4   7  10       42.08       44.33      3.40 o 
   5   7  10       25.81       16.30      4.01 o 
   6   7  10       22.09       23.89      7.54 o 
  -7   8  10        0.50       -2.03      2.21 o 
  -6   8  10       28.80       31.86      2.86 o 
  -5   8  10       20.63       25.00      2.62 o 
  -4   8  10       28.13       25.55      2.52 o 
  -3   8  10      274.14      282.14     10.76 o 
  -2   8  10        0.32        3.39      1.85 o 
  -1   8  10      298.69      296.41      5.96 o 
   0   8  10      254.81      265.03      6.14 o 
   1   8  10        0.11        2.20      2.10 o 
   2   8  10      303.69      310.00      8.51 o 
   3   8  10       31.19       24.39      3.13 o 
   4   8  10        1.62        0.95      2.17 o 
   5   8  10        3.90       -1.25      4.08 o 
  -6   9  10        9.61        9.53      2.84 o 
  -5   9  10        3.75        3.27      2.04 o 
  -4   9  10       34.85       27.75      2.74 o 
  -3   9  10       12.70       12.05      3.21 o 
  -2   9  10       30.34       25.00      2.94 o 
  -1   9  10      158.53      150.37      5.55 o 
   0   9  10        2.26        5.41      1.74 o 
   1   9  10      183.01      173.16      7.49 o 
   2   9  10        0.55        3.73      2.04 o 
   3   9  10       40.03       37.32      2.80 o 
   4   9  10       20.80       18.83      2.93 o 
   5   9  10        0.04        3.57      3.43 o 
  -6  10  10        9.81        8.20      2.93 o 
  -5  10  10       34.53       27.29      5.67 o 
  -4  10  10       21.50       19.65      3.54 o 
  -3  10  10        0.38        1.38      1.27 o 
  -2  10  10        0.00        2.33      1.74 o 
  -1  10  10        3.47        3.22      1.77 o 
   0  10  10        2.06        1.43      2.24 o 
   1  10  10       31.15       25.53      3.14 o 
   2  10  10       28.18       22.36      2.97 o 
   3  10  10       87.39       94.14      5.17 o 
   4  10  10        0.02        0.47      2.34 o 
  -5  11  10        0.28        4.41      3.55 o 
  -4  11  10       32.05       30.79      5.03 o 
  -3  11  10        1.78        1.09      2.44 o 
  -2  11  10        0.25        2.88      1.87 o 
  -1  11  10        2.41        6.83      2.24 o 
   0  11  10       33.84       41.56      3.75 o 
   1  11  10        5.99        5.94      2.62 o 
   2  11  10        0.33        7.68      2.64 o 
   3  11  10        0.56        1.08      3.13 o 
  -3  12  10       16.51       12.24      4.01 o 
  -2  12  10       13.32       14.81      3.15 o 
  -1  12  10       31.43       44.45      8.68 o 
   0  12  10       12.89        9.51      3.88 o 
   1  12  10        0.66       -0.65      2.24 o 
   2  12  10        0.59        3.71      2.88 o 
  -9   0  11       12.62       11.14      6.90 o 
  -7   0  11        2.74        0.44      3.50 o 
  -5   0  11       34.94       32.46      7.61 o 
  -3   0  11      208.40      187.49      9.95 o 
  -1   0  11     3922.53     4343.62     38.33 o 
   1   0  11      619.42      647.77      7.72 o 
   3   0  11      300.98      318.64      8.14 o 
   5   0  11      124.94      125.16      9.90 o 
   7   0  11        1.91        9.69      5.05 o 
  -8   1  11       66.25       65.31      4.38 o 
  -7   1  11        1.14        8.91      3.57 o 
  -6   1  11      144.10      138.11      5.39 o 
  -5   1  11        8.66       15.44      3.16 o 
  -4   1  11       12.77       16.08      3.85 o 
  -3   1  11       10.80       17.81      5.59 o 
  -2   1  11      478.34      527.48      7.47 o 
  -1   1  11       40.35       36.01      2.89 o 
   0   1  11       12.00       17.01      1.43 o 
   1   1  11      182.33      175.41      4.07 o 
   2   1  11      399.75      407.43      5.43 o 
   3   1  11        0.12        2.30      1.97 o 
   4   1  11        3.87        5.65      3.68 o 
   5   1  11       20.57       21.13      3.20 o 
   6   1  11       61.12       60.22      5.07 o 
   7   1  11        0.02       -0.17      3.22 o 
  -8   2  11        2.65       -1.82      2.35 o 
  -7   2  11       26.06       24.61      3.56 o 
  -6   2  11       36.58       36.42      2.82 o 
  -5   2  11       42.29       33.46      2.13 o 
  -4   2  11       49.62       42.22      2.27 o 
  -3   2  11       23.73       20.33      1.67 o 
  -2   2  11        1.23        1.69      1.18 o 
  -1   2  11      576.99      590.65      4.74 o 
   0   2  11      233.93      269.68      3.66 o 
   1   2  11      321.37      336.46      4.95 o 
   2   2  11      189.23      175.39      4.11 o 
   3   2  11       53.34       56.13      6.74 o 
   4   2  11      185.87      186.47      7.51 o 
   5   2  11        1.89       -0.65      3.97 o 
   6   2  11        0.11        3.49      2.67 o 
   7   2  11        2.82        5.38      2.30 o 
  -8   3  11        3.05       10.17      3.00 o 
  -7   3  11       13.54       14.82      4.47 o 
  -6   3  11        1.70       -2.38      2.38 o 
  -5   3  11        0.43        3.12      2.09 o 
  -4   3  11      220.97      205.35      5.08 o 
  -3   3  11       19.35       20.35      4.35 o 
  -2   3  11       76.62       85.23      3.68 o 
  -1   3  11      375.71      417.00      5.29 o 
   0   3  11       70.82       77.55      2.84 o 
   1   3  11      386.49      475.05      6.79 o 
   2   3  11       23.18       19.66      1.72 o 
   3   3  11      191.02      203.97      6.08 o 
   4   3  11      130.07      125.51      7.96 o 
   5   3  11        6.33       12.64      2.63 o 
   6   3  11        9.76       12.15      2.94 o 
   7   3  11        2.23        7.16      3.52 o 
  -8   4  11        0.38       -1.18      2.95 o 
  -7   4  11        4.42        2.17      2.44 o 
  -6   4  11        6.22        6.34      2.08 o 
  -5   4  11      345.56      354.16      8.11 o 
  -4   4  11       13.06       10.32      2.07 o 
  -3   4  11      139.45      146.54      4.15 o 
  -2   4  11      160.61      144.54      3.52 o 
  -1   4  11        0.64       -0.61      1.18 o 
   0   4  11      137.68      137.61      3.98 o 
   1   4  11       33.09       34.68      2.21 o 
   2   4  11      186.97      199.46      6.27 o 
   3   4  11        2.04        2.62      1.13 o 
   4   4  11        0.23        4.58      2.14 o 
   5   4  11       11.98       11.41      3.15 o 
   6   4  11        9.53        9.16      3.58 o 
  -8   5  11        6.62        7.98      3.17 o 
  -7   5  11        6.54        9.00      3.22 o 
  -6   5  11        8.44       10.71      2.93 o 
  -5   5  11      169.36      189.52      6.33 o 
  -4   5  11       35.29       30.44      2.47 o 
  -3   5  11      351.93      369.00      8.26 o 
  -2   5  11      105.86      104.06      3.43 o 
  -1   5  11       92.69       85.68      3.35 o 
   0   5  11        0.29        2.68      1.12 o 
   1   5  11       12.22       16.59      1.76 o 
   2   5  11      199.97      195.22      5.76 o 
   3   5  11        0.00        2.12      1.39 o 
   4   5  11        5.76        3.65      1.31 o 
   5   5  11        0.79       -0.81      2.55 o 
   6   5  11        3.55        3.79      2.87 o 
  -8   6  11        1.37        6.42      3.47 o 
  -7   6  11        4.67        3.84      3.11 o 
  -6   6  11        7.89        7.59      2.15 o 
  -5   6  11       36.95       32.11      3.03 o 
  -4   6  11       50.69       53.22      3.57 o 
  -3   6  11       39.07       36.46      2.26 o 
  -2   6  11      147.29      154.31      5.23 o 
  -1   6  11       19.31       20.96      1.81 o 
   0   6  11       40.28       38.41      2.54 o 
   1   6  11       46.07       45.48      2.40 o 
   2   6  11      312.45      306.81      5.71 o 
   3   6  11       12.57       11.79      1.74 o 
   4   6  11       13.04        8.49      2.03 o 
   5   6  11        0.19        1.38      2.67 o 
   6   6  11        9.70        2.56      2.02 o 
  -7   7  11        0.02        2.33      2.60 o 
  -6   7  11        2.84        5.41      1.92 o 
  -5   7  11        9.57        8.78      2.25 o 
  -4   7  11       42.91       43.11      3.01 o 
  -3   7  11       17.62       16.64      1.63 o 
  -2   7  11       54.44       54.59      3.75 o 
  -1   7  11      360.54      369.95      5.69 o 
   0   7  11      452.11      455.53      8.64 o 
   1   7  11       45.42       43.37      2.68 o 
   2   7  11      181.04      152.51      5.45 o 
   3   7  11      101.93      116.60      5.50 o 
   4   7  11        0.27        2.10      1.84 o 
   5   7  11        3.09        5.83      3.16 o 
   6   7  11        0.33        2.37      3.43 o 
  -7   8  11       16.96       13.22      3.17 o 
  -6   8  11       19.79       18.32      2.61 o 
  -5   8  11       15.79       12.56      2.22 o 
  -4   8  11       48.21       52.18      4.75 o 
  -3   8  11      421.62      453.09      9.45 o 
  -2   8  11        0.00        0.32      1.69 o 
  -1   8  11      301.45      323.49      8.39 o 
   0   8  11      188.52      174.43      5.85 o 
   1   8  11        0.04        1.11      1.94 o 
   2   8  11       85.60       78.21      4.73 o 
   3   8  11       27.63       25.87      3.20 o 
   4   8  11       18.43       16.76      2.86 o 
   5   8  11        0.25        8.18      3.91 o 
  -6   9  11       30.02       31.91      5.83 o 
  -5   9  11        2.57        5.14      1.95 o 
  -4   9  11       10.44        9.94      2.18 o 
  -3   9  11       21.41       21.19      2.91 o 
  -2   9  11        1.14        2.64      1.45 o 
  -1   9  11       80.24       68.85      4.77 o 
   0   9  11       46.41       41.95      3.68 o 
   1   9  11       11.83       14.40      2.30 o 
   2   9  11       26.13       29.15      2.63 o 
   3   9  11       34.23       34.26      3.47 o 
   4   9  11        6.10        2.23      2.09 o 
  -5  10  11        0.36        1.95      2.56 o 
  -4  10  11        1.44        3.63      2.68 o 
  -3  10  11        6.97        4.53      3.85 o 
  -2  10  11       74.22       63.78      3.66 o 
  -1  10  11       14.60        9.21      1.97 o 
   0  10  11       36.38       35.02      3.21 o 
   1  10  11        1.15        2.72      1.64 o 
   2  10  11        0.56       -0.09      1.95 o 
   3  10  11       25.25       28.41      3.75 o 
   4  10  11       15.99        8.68      3.27 o 
  -4  11  11        0.67       -0.94      2.66 o 
  -3  11  11        7.08        8.54      3.38 o 
  -2  11  11        1.50        4.53      2.62 o 
  -1  11  11       15.00       13.57      3.03 o 
   0  11  11       65.10       60.93      4.61 o 
   1  11  11        2.41        2.92      2.00 o 
   2  11  11        2.04        2.50      2.43 o 
   3  11  11        0.00       -0.99      3.08 o 
  -3  12  11       29.69       31.16      4.73 o 
  -2  12  11        4.76        6.90      2.93 o 
  -1  12  11       24.99       24.51      4.22 o 
   0  12  11        0.26        0.65      3.22 o 
   1  12  11        1.65        2.23      1.73 o 
  -8   0  12      323.18      323.44     16.92 o 
  -6   0  12       73.92       56.28      5.33 o 
  -4   0  12      140.52      159.84      7.95 o 
  -2   0  12       77.54       84.82      5.54 o 
   0   0  12       51.49       51.29      4.05 o 
   2   0  12      208.06      209.77      6.26 o 
   4   0  12      132.73      114.59      8.09 o 
   6   0  12        1.88        6.33      4.07 o 
  -8   1  12       27.43       26.25      4.47 o 
  -7   1  12       29.89       21.85      3.42 o 
  -6   1  12        0.61        0.14      2.71 o 
  -5   1  12        5.99        8.84      3.34 o 
  -4   1  12        0.54        1.92      3.89 o 
  -3   1  12        0.01        3.36      3.21 o 
  -2   1  12       14.93       18.79      1.23 o 
  -1   1  12      162.87      180.08      4.12 o 
   0   1  12      352.57      363.33      5.51 o 
   1   1  12        0.01        1.29      1.55 o 
   2   1  12      226.56      217.03      7.38 o 
   3   1  12       58.29       53.94      2.77 o 
   4   1  12      219.21      245.14     11.59 o 
   5   1  12       40.42       56.55      4.67 o 
   6   1  12       21.46       27.85      3.60 o 
   7   1  12        0.00       -1.85      1.95 o 
  -8   2  12        6.95        9.58      2.68 o 
  -7   2  12        0.57        7.78      4.30 o 
  -6   2  12        0.30        3.53      2.58 o 
  -5   2  12        0.66        4.96      2.76 o 
  -4   2  12       17.55       10.71      1.50 o 
  -3   2  12        0.75        2.71      1.71 o 
  -2   2  12      215.42      224.69      4.54 o 
  -1   2  12       28.58       30.48      2.20 o 
   0   2  12      242.28      255.75      5.10 o 
   1   2  12       96.08       92.74      3.36 o 
   2   2  12        2.56        0.61      1.38 o 
   3   2  12      133.06      132.24      4.43 o 
   4   2  12      130.63      113.44      6.37 o 
   5   2  12        1.83        2.49      2.06 o 
   6   2  12        7.42        4.59      4.00 o 
  -8   3  12        4.35       11.27      3.23 o 
  -7   3  12        0.70        5.50      3.34 o 
  -6   3  12       44.18       51.05      5.21 o 
  -5   3  12        0.30        4.56      1.91 o 
  -4   3  12       19.54       27.14      2.36 o 
  -3   3  12      305.63      321.95      5.55 o 
  -2   3  12      370.33      375.63      6.58 o 
  -1   3  12      215.70      219.00      3.97 o 
   0   3  12       13.84       19.60      1.96 o 
   1   3  12        0.62       -0.04      1.28 o 
   2   3  12        1.01        0.88      1.26 o 
   3   3  12      344.95      346.69      7.73 o 
   4   3  12       45.43       33.55      3.39 o 
   5   3  12       15.80       12.85      2.97 o 
   6   3  12        1.81        0.25      2.57 o 
  -8   4  12        9.17       14.07      4.11 o 
  -7   4  12        0.07        4.37      2.70 o 
  -6   4  12       21.02       12.01      2.34 o 
  -5   4  12       26.74       30.59      2.88 o 
  -4   4  12       28.86       26.68      3.41 o 
  -3   4  12        0.76        3.62      1.46 o 
  -2   4  12      307.63      307.48      5.76 o 
  -1   4  12       34.24       29.75      2.55 o 
   0   4  12      151.70      137.93      4.56 o 
   1   4  12      196.36      192.88      5.65 o 
   2   4  12      846.83      890.20     11.49 o 
   3   4  12       36.58       37.09      3.19 o 
   4   4  12       22.89       22.26      3.17 o 
   5   4  12        1.75        4.16      2.48 o 
   6   4  12        0.25        2.06      2.37 o 
  -8   5  12        3.13       12.54      3.91 o 
  -7   5  12        0.72        6.83      2.78 o 
  -6   5  12        9.48       13.82      2.42 o 
  -5   5  12       50.76       58.31      3.53 o 
  -4   5  12      168.79      171.75      5.94 o 
  -3   5  12        0.19        3.27      1.10 o 
  -2   5  12       13.35       16.43      1.38 o 
  -1   5  12      357.41      363.58      6.96 o 
   0   5  12      124.43      115.11      4.24 o 
   1   5  12       26.55       29.31      2.18 o 
   2   5  12      324.49      326.49      5.63 o 
   3   5  12        1.76        2.32      1.63 o 
   4   5  12       43.04       48.73      4.18 o 
   5   5  12        0.06        0.82      4.27 o 
   6   5  12        0.02       -0.03      2.68 o 
  -7   6  12       25.24       19.08      2.83 o 
  -6   6  12       12.14       14.78      2.51 o 
  -5   6  12       65.62       64.90      3.97 o 
  -4   6  12      100.12      110.80      5.78 o 
  -3   6  12      113.09      105.70      4.04 o 
  -2   6  12       26.20       29.97      2.09 o 
  -1   6  12      106.80       99.93      4.74 o 
   0   6  12       12.21       11.37      1.81 o 
   1   6  12      292.42      294.53      6.57 o 
   2   6  12        1.46        0.68      1.43 o 
   3   6  12       38.22       46.52      3.48 o 
   4   6  12       27.73       20.84      3.20 o 
   5   6  12       11.61       20.38      3.11 o 
   6   6  12       22.19       25.97      4.92 o 
  -7   7  12       20.89       18.03      3.49 o 
  -6   7  12        1.42        2.08      2.29 o 
  -5   7  12       14.64       15.13      2.91 o 
  -4   7  12      158.59      181.00      6.23 o 
  -3   7  12      566.51      569.32     19.94 o 
  -2   7  12      110.71      102.79      4.03 o 
  -1   7  12       69.95       66.38      4.06 o 
   0   7  12       11.15        7.41      1.64 o 
   1   7  12       44.64       42.05      2.47 o 
   2   7  12       61.42       65.61      3.60 o 
   3   7  12       12.92       13.41      2.59 o 
   4   7  12       10.86        9.72      2.53 o 
   5   7  12        7.52       15.27      4.65 o 
  -6   8  12        0.82       -0.63      2.81 o 
  -5   8  12       30.15       31.19      3.29 o 
  -4   8  12        0.01       -1.85      2.26 o 
  -3   8  12       16.25       12.67      2.32 o 
  -2   8  12       79.69       83.14      4.65 o 
  -1   8  12       10.59        9.56      1.93 o 
   0   8  12      262.14      266.88     12.79 o 
   1   8  12       21.27       22.40      2.62 o 
   2   8  12        1.88        2.57      1.55 o 
   3   8  12       36.29       30.10      3.30 o 
   4   8  12       10.85        8.42      3.24 o 
   5   8  12        2.25        6.25      3.74 o 
  -6   9  12       26.04       25.91      3.69 o 
  -5   9  12        2.30        2.77      2.83 o 
  -4   9  12       13.70       13.07      2.82 o 
  -3   9  12       95.20       90.84      5.77 o 
  -2   9  12        3.69        3.98      1.77 o 
  -1   9  12       70.41       64.54      4.54 o 
   0   9  12        0.10        4.41      1.86 o 
   1   9  12       17.20       13.69      2.55 o 
   2   9  12       10.04       10.40      2.49 o 
   3   9  12        5.57        4.61      1.34 o 
   4   9  12        4.73        0.79      3.20 o 
  -5  10  12        5.61        8.82      2.12 o 
  -4  10  12       21.29       15.78      5.43 o 
  -3  10  12        0.55       -0.67      2.22 o 
  -2  10  12        0.00        4.64      1.65 o 
  -1  10  12       17.48       16.71      2.63 o 
   0  10  12        4.89        5.05      2.00 o 
   1  10  12        8.99       10.00      2.83 o 
   2  10  12        7.51        5.10      3.08 o 
   3  10  12       45.95       47.85      6.48 o 
  -4  11  12        1.74        5.60      3.40 o 
  -3  11  12        4.44        3.27      3.40 o 
  -2  11  12        5.00       10.04      2.86 o 
  -1  11  12        0.00       -3.38      3.38 o 
   0  11  12        1.75        5.69      2.42 o 
   1  11  12        3.86        3.70      2.37 o 
   2  11  12       31.39       41.76      6.67 o 
  -2  12  12        4.03       12.03      3.40 o 
  -1  12  12       17.51       24.72      4.01 o 
   0  12  12        3.99        5.25      2.31 o 
  -7   0  13       53.06       54.19      5.64 o 
  -5   0  13       18.01       25.40      5.40 o 
  -3   0  13      426.14      487.11     27.46 o 
  -1   0  13      483.73      519.34      8.79 o 
   1   0  13       76.64       81.44      4.98 o 
   3   0  13      113.31      113.26      7.77 o 
   5   0  13       15.41       22.24      8.30 o 
  -8   1  13       98.62       88.03      9.48 o 
  -7   1  13        1.04        0.73      2.71 o 
  -6   1  13        4.95        4.18      3.18 o 
  -5   1  13        3.43        3.70      3.17 o 
  -4   1  13        0.01        1.64      2.94 o 
  -3   1  13       31.87       34.67      2.91 o 
  -2   1  13       11.56       12.43      1.44 o 
  -1   1  13      152.33      152.24      4.50 o 
   0   1  13       18.62       12.93      1.81 o 
   1   1  13        8.18       10.49      1.35 o 
   2   1  13        0.42        0.85      1.70 o 
   3   1  13       12.94       14.27      2.01 o 
   4   1  13        0.82        2.41      2.09 o 
   5   1  13        0.87        2.85      2.34 o 
   6   1  13       39.71       42.62      4.06 o 
  -8   2  13        0.01        4.20      2.71 o 
  -7   2  13       11.07       12.42      3.25 o 
  -6   2  13        1.63       -0.78      2.54 o 
  -5   2  13        2.67        1.44      2.49 o 
  -4   2  13       29.89       30.17      3.09 o 
  -3   2  13       11.11       12.36      2.53 o 
  -2   2  13      535.16      549.96      8.22 o 
  -1   2  13      161.64      156.01      3.76 o 
   0   2  13        1.64        1.26      1.18 o 
   1   2  13       49.59       44.45      3.00 o 
   2   2  13       91.57       86.90      3.17 o 
   3   2  13       37.85       29.50      2.33 o 
   4   2  13        0.00        0.69      2.60 o 
   5   2  13        9.75        9.10      2.22 o 
   6   2  13       14.93       12.92      3.12 o 
  -8   3  13        0.14        5.31      3.84 o 
  -7   3  13        5.06        4.63      4.47 o 
  -6   3  13        1.19       -0.37      2.48 o 
  -5   3  13       22.42       23.42      3.79 o 
  -4   3  13       18.61       25.82      2.32 o 
  -3   3  13       79.55       72.25      3.75 o 
  -2   3  13       35.55       35.55      2.47 o 
  -1   3  13      539.84      556.99      8.33 o 
   0   3  13      296.58      315.84      5.56 o 
   1   3  13      128.56      128.62      5.04 o 
   2   3  13      197.35      176.72      4.38 o 
   3   3  13        5.43        3.48      1.58 o 
   4   3  13       80.94       81.23      5.33 o 
   5   3  13       25.67       20.86      3.32 o 
   6   3  13       22.46       23.30      3.92 o 
  -8   4  13        1.11        3.06      2.60 o 
  -7   4  13        2.61        2.54      2.60 o 
  -6   4  13        1.29        0.59      4.16 o 
  -5   4  13        2.15        9.12      2.90 o 
  -4   4  13        2.46        1.34      1.78 o 
  -3   4  13      169.50      183.35      5.11 o 
  -2   4  13       15.07       14.58      1.39 o 
  -1   4  13       69.07       67.53      2.90 o 
   0   4  13      114.02      118.28      4.06 o 
   1   4  13       46.90       46.50      2.66 o 
   2   4  13      113.42      110.35      3.70 o 
   3   4  13      100.82       92.95      4.97 o 
   4   4  13        0.51        2.45      3.44 o 
   5   4  13        0.00        1.96      2.10 o 
   6   4  13        1.80        2.06      1.71 o 
  -8   5  13        5.82        8.90      2.82 o 
  -7   5  13       22.88       22.97      3.31 o 
  -6   5  13       25.93       19.54      3.43 o 
  -5   5  13        7.57       12.83      2.28 o 
  -4   5  13       32.25       26.24      2.75 o 
  -3   5  13       47.81       39.91      3.58 o 
  -2   5  13      166.31      169.64      6.50 o 
  -1   5  13       83.93       77.74      3.03 o 
   0   5  13      132.71      133.78      8.17 o 
   1   5  13       49.12       47.67      2.95 o 
   2   5  13      103.27       87.98      3.83 o 
   3   5  13       63.51       61.26      3.82 o 
   4   5  13       20.47       14.45      3.01 o 
   5   5  13        1.50        2.85      2.84 o 
   6   5  13        1.43        6.80      2.54 o 
  -7   6  13        0.03        5.55      2.69 o 
  -6   6  13       42.84       40.89      4.06 o 
  -5   6  13       15.14       12.71      2.29 o 
  -4   6  13        9.64        9.94      1.76 o 
  -3   6  13       27.02       22.44      2.43 o 
  -2   6  13       44.20       41.52      3.16 o 
  -1   6  13      215.18      230.29      6.75 o 
   0   6  13      109.31      120.69      4.45 o 
   1   6  13        0.73        2.81      1.64 o 
   2   6  13       39.43       39.21      2.67 o 
   3   6  13       17.46       16.37      2.58 o 
   4   6  13        6.22        9.07      4.47 o 
   5   6  13        0.38        2.12      3.01 o 
  -7   7  13       13.26       12.59      4.84 o 
  -6   7  13       18.04       14.15      2.96 o 
  -5   7  13        0.11        1.43      1.86 o 
  -4   7  13       28.47       28.37      3.54 o 
  -3   7  13      248.10      276.34      8.89 o 
  -2   7  13      175.46      173.51      8.93 o 
  -1   7  13       41.18       44.46      2.92 o 
   0   7  13      311.64      298.14      7.06 o 
   1   7  13      105.59      120.58      3.91 o 
   2   7  13        6.98        8.86      1.61 o 
   3   7  13        2.70        2.38      1.49 o 
   4   7  13       17.85       22.64      5.57 o 
   5   7  13        1.57        5.61      3.23 o 
  -6   8  13       19.04       28.02      5.34 o 
  -5   8  13       56.70       55.86      3.86 o 
  -4   8  13        2.45        3.91      4.07 o 
  -3   8  13       58.12       54.43      4.62 o 
  -2   8  13      116.21      114.72      7.80 o 
  -1   8  13       35.85       31.25      3.01 o 
   0   8  13       17.68       16.71      2.87 o 
   1   8  13        2.56        2.22      1.93 o 
   2   8  13       14.30       13.17      2.01 o 
   3   8  13        0.85        5.96      2.76 o 
   4   8  13       15.65       20.00      3.82 o 
  -6   9  13        0.00        5.93      2.43 o 
  -5   9  13        0.00        4.04      3.21 o 
  -4   9  13       24.79       22.07      2.50 o 
  -3   9  13       22.49       20.35      4.19 o 
  -2   9  13       12.69       12.64      2.83 o 
  -1   9  13       25.15       27.35      3.28 o 
   0   9  13       10.91        7.83      1.96 o 
   1   9  13       28.82       31.17      3.64 o 
   2   9  13        1.19        1.96      1.71 o 
   3   9  13       10.51        9.18      2.77 o 
   4   9  13        0.33        5.84      3.46 o 
  -5  10  13        0.00        6.01      7.36 o 
  -4  10  13       18.89       10.63      2.71 o 
  -3  10  13        0.56        0.43      1.79 o 
  -2  10  13       49.68       50.14      5.33 o 
  -1  10  13       24.45       28.82      2.86 o 
   0  10  13        7.90       10.05      2.51 o 
   1  10  13        3.50        3.13      1.97 o 
   2  10  13        2.14        1.80      1.97 o 
   3  10  13        2.95        3.83      2.94 o 
  -4  11  13        0.01        3.84      2.90 o 
  -3  11  13       26.83       24.54      5.20 o 
  -2  11  13       19.48       26.68      5.38 o 
  -1  11  13       52.08       53.73      6.50 o 
   0  11  13        4.63        6.85      2.32 o 
   1  11  13        7.79        8.94      3.56 o 
   2  11  13       17.20       14.82      4.17 o 
  -8   0  14       25.80       23.08      6.60 o 
  -6   0  14       17.47       15.17      5.03 o 
  -4   0  14       18.27        6.46      4.05 o 
  -2   0  14      316.15      309.90     14.32 o 
   0   0  14       14.40       16.63      3.62 o 
   2   0  14        2.69        1.38      2.01 o 
   4   0  14       58.85       43.97      6.36 o 
   6   0  14       11.94        6.98      4.42 o 
  -8   1  14        2.80        6.03      3.70 o 
  -7   1  14       19.79       15.29      5.37 o 
  -6   1  14       27.66       26.14      4.38 o 
  -5   1  14       47.88       50.59      4.90 o 
  -4   1  14       67.34       72.12      5.40 o 
  -3   1  14       33.61       37.67      3.23 o 
  -2   1  14      113.09      120.99      5.69 o 
  -1   1  14       26.59       30.11      2.22 o 
   0   1  14       29.81       31.35      2.01 o 
   1   1  14       20.55       22.35      2.20 o 
   2   1  14      618.81      644.60      7.58 o 
   3   1  14        1.16       -0.65      1.92 o 
   4   1  14        1.01        1.89      1.81 o 
   5   1  14       69.34       76.67      6.44 o 
   6   1  14        2.52        1.07      2.23 o 
  -8   2  14        7.81        8.94      4.96 o 
  -7   2  14        0.20        0.78      4.21 o 
  -6   2  14       19.64       18.07      3.46 o 
  -5   2  14        7.08        7.07      2.74 o 
  -4   2  14       42.59       41.13      4.07 o 
  -3   2  14      153.26      147.24      7.04 o 
  -2   2  14      161.28      158.11      6.06 o 
  -1   2  14      236.60      239.54      5.42 o 
   0   2  14       40.67       39.05      2.54 o 
   1   2  14      295.61      305.63      5.67 o 
   2   2  14      160.99      143.09      4.37 o 
   3   2  14       80.56       77.52      3.80 o 
   4   2  14      117.21      128.42      8.46 o 
   5   2  14        0.52        2.73      2.67 o 
   6   2  14        0.27        1.49      3.15 o 
  -8   3  14        3.33        5.28      2.78 o 
  -7   3  14        0.60        1.97      2.63 o 
  -6   3  14        0.02       -0.03      2.60 o 
  -5   3  14      149.00      151.44      6.28 o 
  -4   3  14       17.61       10.09      3.23 o 
  -3   3  14       44.51       46.67      2.53 o 
  -2   3  14      155.97      147.81      6.06 o 
  -1   3  14      198.48      186.57      5.80 o 
   0   3  14        9.71        9.22      1.53 o 
   1   3  14      210.70      194.97      4.57 o 
   2   3  14      262.52      244.98      6.01 o 
   3   3  14       38.82       29.78      2.83 o 
   4   3  14       11.19       13.00      3.95 o 
   5   3  14        9.81       12.24      2.19 o 
   6   3  14        6.13        3.13      2.26 o 
  -8   4  14        0.88        0.69      2.64 o 
  -7   4  14        0.22        0.03      3.16 o 
  -6   4  14        5.91        5.11      2.76 o 
  -5   4  14        0.24       -0.16      2.53 o 
  -4   4  14       20.74       22.76      3.25 o 
  -3   4  14        1.06        2.54      2.39 o 
  -2   4  14      299.92      291.82      8.68 o 
  -1   4  14       52.42       51.55      2.27 o 
   0   4  14      213.43      199.82      5.46 o 
   1   4  14        7.06        4.81      1.47 o 
   2   4  14       36.99       30.93      2.36 o 
   3   4  14       17.59       14.84      2.13 o 
   4   4  14       22.62       23.43      2.88 o 
   5   4  14        1.09        2.47      2.74 o 
  -7   5  14       21.90       19.45      3.34 o 
  -6   5  14       31.51       25.21      4.74 o 
  -5   5  14       15.34       25.00      4.00 o 
  -4   5  14       12.06       11.35      2.36 o 
  -3   5  14       40.80       36.65      3.25 o 
  -2   5  14       74.16       66.62      4.26 o 
  -1   5  14       17.04       15.94      1.88 o 
   0   5  14        9.95        8.48      1.62 o 
   1   5  14       25.64       26.47      2.74 o 
   2   5  14       43.37       34.66      2.43 o 
   3   5  14       36.12       31.00      2.78 o 
   4   5  14        0.19        1.27      2.52 o 
   5   5  14        3.72        3.83      2.44 o 
  -7   6  14        5.21        7.90      3.16 o 
  -6   6  14        0.49        1.81      3.62 o 
  -5   6  14        0.05        4.17      2.72 o 
  -4   6  14       54.38       50.77      3.57 o 
  -3   6  14        0.00        3.16      1.50 o 
  -2   6  14       14.53       12.74      1.93 o 
  -1   6  14      147.96      148.29      4.79 o 
   0   6  14       26.77       24.84      2.27 o 
   1   6  14        5.73        6.67      2.05 o 
   2   6  14       73.73       72.87      3.95 o 
   3   6  14        5.91        3.98      2.17 o 
   4   6  14       43.35       45.10      6.29 o 
   5   6  14       10.40       12.95      3.47 o 
  -6   7  14        0.01       -0.41      2.37 o 
  -5   7  14       53.49       58.97      4.62 o 
  -4   7  14        4.39        4.51      1.89 o 
  -3   7  14       13.93       11.28      2.14 o 
  -2   7  14        0.00        0.69      1.78 o 
  -1   7  14        7.61        7.30      1.22 o 
   0   7  14       65.04       60.13      3.10 o 
   1   7  14       21.87       18.31      1.98 o 
   2   7  14       44.22       39.32      2.88 o 
   3   7  14        1.16        4.61      2.71 o 
   4   7  14       74.27       82.03      7.43 o 
  -6   8  14        0.03        3.16      5.93 o 
  -5   8  14        2.39        3.23      1.77 o 
  -4   8  14        2.83        1.11      2.57 o 
  -3   8  14       10.32        9.67      2.45 o 
  -2   8  14      141.73      139.81      8.36 o 
  -1   8  14        5.43        5.56      2.02 o 
   0   8  14       76.91       72.58      4.63 o 
   1   8  14        0.18       -0.93      1.72 o 
   2   8  14       30.13       27.47      2.93 o 
   3   8  14        0.90        4.02      3.07 o 
   4   8  14        1.23        1.22      5.71 o 
  -5   9  14       11.56        4.73      3.69 o 
  -4   9  14        6.73        8.67      1.69 o 
  -3   9  14       31.26       26.44      3.30 o 
  -2   9  14       20.56       20.73      3.14 o 
  -1   9  14       12.43        8.05      2.16 o 
   0   9  14        1.55        3.09      2.16 o 
   1   9  14        3.63        5.39      2.03 o 
   2   9  14        0.57        2.81      2.17 o 
   3   9  14        9.58        8.31      2.23 o 
  -4  10  14        0.02        0.29      2.56 o 
  -3  10  14       48.97       46.81      4.94 o 
  -2  10  14        1.93        2.88      2.25 o 
  -1  10  14        5.78        9.10      3.19 o 
   0  10  14        0.00       -0.74      2.15 o 
   1  10  14        2.23        5.43      1.94 o 
   2  10  14        0.15        8.54      2.44 o 
  -3  11  14        0.89        0.47      2.85 o 
  -2  11  14       25.30       35.16      6.20 o 
  -1  11  14        0.70       -3.26      3.26 o 
   0  11  14       18.31       19.76      4.54 o 
   1  11  14        2.97        7.74      2.04 o 
  -7   0  15        1.09       -0.70      3.93 o 
  -5   0  15      172.46      214.51     10.99 o 
  -3   0  15      483.05      510.56     24.85 o 
  -1   0  15        0.34        0.95      1.22 o 
   1   0  15      244.46      261.03      9.47 o 
   3   0  15      137.60      149.24     15.71 o 
   5   0  15       23.90       26.79      6.95 o 
  -8   1  15        0.00       11.14      3.27 o 
  -7   1  15        2.29       -0.54      3.10 o 
  -6   1  15        6.08        3.79      3.24 o 
  -5   1  15       29.55       24.26      3.15 o 
  -4   1  15       22.71       25.16      5.40 o 
  -3   1  15        1.73       -0.70      2.68 o 
  -2   1  15       58.81       57.27      4.12 o 
  -1   1  15      109.34       98.60      3.90 o 
   0   1  15        7.08        5.88      1.32 o 
   1   1  15        0.48        1.69      1.68 o 
   2   1  15        2.06        1.94      1.90 o 
   3   1  15        0.99        6.14      2.17 o 
   4   1  15        0.66        6.20      2.24 o 
   5   1  15       30.87       28.73      4.07 o 
   6   1  15       23.72       17.03      3.17 o 
  -8   2  15        3.28        0.56      2.76 o 
  -7   2  15        8.33        9.70      3.59 o 
  -6   2  15       11.36       10.32      3.08 o 
  -5   2  15        5.20        2.66      2.59 o 
  -4   2  15       29.49       31.34      5.64 o 
  -3   2  15        0.69       -0.37      2.89 o 
  -2   2  15        1.00        3.57      2.41 o 
  -1   2  15      683.55      702.20     10.41 o 
   0   2  15       41.56       39.18      2.70 o 
   1   2  15        0.75        0.61      2.54 o 
   2   2  15       70.78       62.85      4.07 o 
   3   2  15        5.57        3.31      1.59 o 
   4   2  15       14.57        9.66      3.38 o 
   5   2  15        6.48        7.14      3.38 o 
  -8   3  15        7.02       10.57      4.03 o 
  -7   3  15        0.21       -0.05      3.29 o 
  -6   3  15       14.64       19.44      3.30 o 
  -5   3  15       21.02       21.74      3.70 o 
  -4   3  15        0.16        5.07      3.79 o 
  -3   3  15      124.89      139.02      6.82 o 
  -2   3  15       84.16       97.16      4.22 o 
  -1   3  15       40.48       38.78      2.59 o 
   0   3  15      225.62      214.57      4.96 o 
   1   3  15      104.02      104.69      4.72 o 
   2   3  15      227.81      233.16      6.67 o 
   3   3  15       43.00       40.16      3.61 o 
   4   3  15       13.97       14.33      3.26 o 
   5   3  15        1.29        1.52      2.46 o 
  -7   4  15       10.11       12.23      4.07 o 
  -6   4  15        1.17        6.68      2.97 o 
  -5   4  15       69.13       61.91      4.73 o 
  -4   4  15       14.84       14.90      2.57 o 
  -3   4  15        0.33        2.03      1.79 o 
  -2   4  15       20.76       14.27      2.16 o 
  -1   4  15      238.51      255.05      5.58 o 
   0   4  15      103.04       95.25     10.81 o 
   1   4  15      122.13      110.65      4.04 o 
   2   4  15        4.09        5.44      1.30 o 
   3   4  15       23.06       12.37      2.20 o 
   4   4  15       13.82        8.60      3.25 o 
   5   4  15       11.96        7.37      3.61 o 
  -7   5  15        0.65        2.18      2.62 o 
  -6   5  15        0.15        2.11      4.34 o 
  -5   5  15       16.53       26.06      3.84 o 
  -4   5  15        5.89        7.54      2.50 o 
  -3   5  15      133.15      142.57      6.34 o 
  -2   5  15      301.93      315.52      9.09 o 
  -1   5  15       17.07       10.56      2.32 o 
   0   5  15      293.74      308.58      5.90 o 
   1   5  15        0.00        0.18      1.92 o 
   2   5  15       35.85       27.73      2.90 o 
   3   5  15        3.06        3.43      1.69 o 
   4   5  15        3.50        5.90      2.29 o 
   5   5  15       19.09       20.14      3.56 o 
  -7   6  15        1.05        3.80      2.63 o 
  -6   6  15       12.61        8.52      3.00 o 
  -5   6  15       33.52       26.44      3.21 o 
  -4   6  15        4.66        3.84      1.91 o 
  -3   6  15       72.90       82.07      4.76 o 
  -2   6  15        3.94        4.56      1.76 o 
  -1   6  15       10.20        6.42      1.37 o 
   0   6  15      140.51      145.43      5.50 o 
   1   6  15        1.10        1.82      1.61 o 
   2   6  15       14.35        7.07      1.81 o 
   3   6  15       18.81       19.99      2.77 o 
   4   6  15        0.11        1.97      2.38 o 
  -6   7  15        1.96        5.79      2.91 o 
  -5   7  15        2.01        4.29      2.57 o 
  -4   7  15        3.79        5.19      1.38 o 
  -3   7  15       13.54       12.35      2.16 o 
  -2   7  15      334.90      308.32     21.88 o 
  -1   7  15        0.26        3.51      1.50 o 
   0   7  15       55.59       51.63      3.69 o 
   1   7  15        0.32        1.94      1.65 o 
   2   7  15        0.17        1.69      1.80 o 
   3   7  15       13.80       12.52      2.42 o 
   4   7  15        3.77        5.77      3.23 o 
  -6   8  15       11.57       17.90      3.51 o 
  -5   8  15       77.54       83.09     10.07 o 
  -4   8  15       54.86       56.13      4.05 o 
  -3   8  15      270.68      278.47     18.77 o 
  -2   8  15       67.61       73.24      4.73 o 
  -1   8  15       34.28       34.89      3.44 o 
   0   8  15        0.00        0.98      1.57 o 
   1   8  15        0.89        3.13      1.79 o 
   2   8  15        0.21        5.06      2.03 o 
   3   8  15        0.58        1.14      3.43 o 
  -5   9  15       32.86       31.37      4.60 o 
  -4   9  15        0.94       -0.66      3.00 o 
  -3   9  15       77.52       90.27      7.00 o 
  -2   9  15        5.42        4.28      2.62 o 
  -1   9  15        1.12        4.99      3.85 o 
   0   9  15        0.32        1.87      1.48 o 
   1   9  15        0.47        3.26      1.79 o 
   2   9  15        2.65        3.04      2.75 o 
   3   9  15        1.68        2.51      2.98 o 
  -4  10  15        3.07        3.23      2.61 o 
  -3  10  15        3.18        2.37      2.01 o 
  -2  10  15        0.73        2.33      2.67 o 
  -1  10  15        1.48        1.61      2.40 o 
   0  10  15        6.30        9.87      2.98 o 
   1  10  15        0.75        4.18      2.77 o 
   2  10  15        0.56        1.89      2.23 o 
  -2  11  15        3.09        9.51      3.24 o 
  -1  11  15        1.17        5.54      3.25 o 
  -8   0  16       43.23       52.92      7.42 o 
  -6   0  16       16.93       21.42      5.16 o 
  -4   0  16      176.42      161.65     11.63 o 
  -2   0  16        7.73        2.67      2.47 o 
   0   0  16      787.91      895.84     22.94 o 
   2   0  16      167.99      163.37     12.77 o 
   4   0  16        1.47        6.19      3.33 o 
  -8   1  16        0.77        5.76      3.40 o 
  -7   1  16        0.01        2.33      3.16 o 
  -6   1  16        8.19       11.80      3.34 o 
  -5   1  16       40.08       37.92      3.88 o 
  -4   1  16       24.70       25.13      3.98 o 
  -3   1  16       20.11       26.41      2.96 o 
  -2   1  16       27.99       24.49      2.97 o 
  -1   1  16      270.52      291.37      7.60 o 
   0   1  16      389.00      393.10      6.81 o 
   1   1  16       18.77       15.21      1.66 o 
   2   1  16       93.67      103.93      5.43 o 
   3   1  16       20.03       20.82      3.00 o 
   4   1  16        0.02        4.38      3.72 o 
   5   1  16        3.24        4.13      3.07 o 
  -7   2  16       12.91       13.23      3.08 o 
  -6   2  16        3.66       -1.23      2.78 o 
  -5   2  16        1.17       -1.67      2.73 o 
  -4   2  16       23.78       26.98      2.98 o 
  -3   2  16       56.62       63.43      5.17 o 
  -2   2  16        8.40       11.26      2.37 o 
  -1   2  16      232.96      219.33      5.50 o 
   0   2  16       94.15       86.66      4.94 o 
   1   2  16      133.79      131.50      5.36 o 
   2   2  16       97.51       97.98      4.43 o 
   3   2  16        0.40        1.35      1.67 o 
   4   2  16        2.97        2.22      2.13 o 
   5   2  16        0.79        4.63      3.36 o 
  -7   3  16       41.98       53.28      6.04 o 
  -6   3  16        0.39        2.43      2.75 o 
  -5   3  16       21.21       17.77      4.26 o 
  -4   3  16        2.61        4.61      2.33 o 
  -3   3  16        2.20        8.31      2.50 o 
  -2   3  16       80.38       78.80      4.80 o 
  -1   3  16      206.30      210.13      5.72 o 
   0   3  16      203.03      212.85      7.01 o 
   1   3  16      130.15      125.85      5.04 o 
   2   3  16        7.54        3.75      1.64 o 
   3   3  16       27.28       26.71      4.59 o 
   4   3  16       12.73       10.52      3.37 o 
   5   3  16        3.12        4.97      4.83 o 
  -7   4  16        0.01        5.17      2.86 o 
  -6   4  16        0.01        6.99      2.99 o 
  -5   4  16        0.05        1.84      2.53 o 
  -4   4  16        4.33        3.84      2.41 o 
  -3   4  16       22.41       28.87      5.55 o 
  -2   4  16      254.93      273.85      8.00 o 
  -1   4  16       94.05       87.54      4.45 o 
   0   4  16      358.57      366.02      9.44 o 
   1   4  16        1.03        3.03      1.45 o 
   2   4  16       16.35       16.06      2.14 o 
   3   4  16       15.73       10.50      2.06 o 
   4   4  16        3.38        2.77      2.97 o 
   5   4  16        1.25       -0.02      2.33 o 
  -7   5  16       17.19       14.29      3.65 o 
  -6   5  16        3.55        6.22      2.76 o 
  -5   5  16        3.57        6.67      2.55 o 
  -4   5  16        5.06        4.14      1.81 o 
  -3   5  16       59.74       62.02      5.02 o 
  -2   5  16       23.02       23.43      2.63 o 
  -1   5  16        9.09       11.69      2.60 o 
   0   5  16      221.24      220.97      6.18 o 
   1   5  16       25.98       23.46      2.37 o 
   2   5  16       79.23       68.38      4.14 o 
   3   5  16        0.06        0.12      2.18 o 
   4   5  16       20.56       16.55      3.04 o 
  -6   6  16        1.30        4.59      4.32 o 
  -5   6  16        2.72       -0.48      2.65 o 
  -4   6  16       33.80       33.96      4.31 o 
  -3   6  16        0.47        2.78      1.81 o 
  -2   6  16       32.88       32.98      3.13 o 
  -1   6  16       66.25       69.66      4.82 o 
   0   6  16       75.07       72.30      5.13 o 
   1   6  16       60.62       62.54      4.11 o 
   2   6  16       40.78       39.36      3.57 o 
   3   6  16        0.30        2.45      2.22 o 
   4   6  16       22.20       20.63      5.85 o 
  -6   7  16        3.83        3.85      2.87 o 
  -5   7  16       32.53       22.70      4.05 o 
  -4   7  16       53.46       54.92      5.05 o 
  -3   7  16        2.30        1.17      1.61 o 
  -2   7  16        5.87        5.91      2.57 o 
  -1   7  16        3.04        4.46      1.99 o 
   0   7  16       17.30       19.83      3.48 o 
   1   7  16        0.04        7.30      2.18 o 
   2   7  16       79.59       93.52      9.50 o 
   3   7  16        1.11        2.06      3.48 o 
  -5   8  16       19.09       17.24      3.95 o 
  -4   8  16       90.09       73.57      6.73 o 
  -3   8  16       20.17       15.60      3.04 o 
  -2   8  16       74.85       67.95      5.21 o 
  -1   8  16        1.99        3.05      2.20 o 
   0   8  16        1.20        2.12      2.10 o 
   1   8  16        4.47        7.01      2.74 o 
   2   8  16        0.96        1.64      1.51 o 
   3   8  16        0.02        2.79      3.32 o 
  -4   9  16        0.99        1.27      2.04 o 
  -3   9  16       25.38       19.05      3.02 o 
  -2   9  16       21.03       18.12      4.03 o 
  -1   9  16        4.93        6.74      2.10 o 
   0   9  16        3.22        7.34      1.88 o 
   1   9  16        5.61        4.18      2.06 o 
   2   9  16       25.63       27.97      4.76 o 
  -3  10  16        5.00        2.90      2.43 o 
  -2  10  16        0.48        0.32      2.29 o 
  -1  10  16        4.40        3.90      2.53 o 
   0  10  16        3.70        5.99      2.27 o 
   1  10  16        2.90       -0.01      1.59 o 
  -7   0  17        0.23        4.55      4.46 o 
  -5   0  17       22.62       27.67      7.97 o 
  -3   0  17       36.21       41.06      7.73 o 
  -1   0  17      688.70      831.63     28.98 o 
   1   0  17      242.65      276.49     10.67 o 
   3   0  17       21.85       25.94      4.55 o 
   5   0  17        3.22        0.59      6.00 o 
  -7   1  17        9.56       15.78      5.04 o 
  -6   1  17        0.19        6.19      3.53 o 
  -5   1  17        2.19        3.56      3.55 o 
  -4   1  17       42.74       35.60      3.88 o 
  -3   1  17       40.34       45.09      4.35 o 
  -2   1  17       62.17       71.30      5.23 o 
  -1   1  17      134.70      133.20      5.91 o 
   0   1  17       34.25       34.85      3.53 o 
   1   1  17        0.11        2.91      1.22 o 
   2   1  17        0.36        2.41      1.79 o 
   3   1  17       44.40       46.19      4.10 o 
   4   1  17        3.88        6.14      3.29 o 
   5   1  17        2.68        2.97      1.81 o 
  -7   2  17        0.11        2.42      3.41 o 
  -6   2  17       31.26       34.64      3.82 o 
  -5   2  17        3.01        6.24      3.03 o 
  -4   2  17       98.92      105.85      9.84 o 
  -3   2  17       83.73       75.85      6.77 o 
  -2   2  17       29.71       32.39      3.97 o 
  -1   2  17      106.52       89.29      6.40 o 
   0   2  17      338.03      359.04      9.80 o 
   1   2  17       50.92       47.28      3.20 o 
   2   2  17        4.88        3.81      1.30 o 
   3   2  17        0.92        2.76      2.81 o 
   4   2  17       11.48       12.54      2.53 o 
   5   2  17        3.76        3.67      1.63 o 
  -7   3  17        0.33       -2.27      6.02 o 
  -6   3  17        1.30        0.90      3.30 o 
  -5   3  17       17.60       19.53      3.33 o 
  -4   3  17       89.08       89.87      7.55 o 
  -3   3  17      129.36      138.53      7.05 o 
  -2   3  17        0.00        0.30      2.06 o 
  -1   3  17      166.89      167.95      6.16 o 
   0   3  17      267.91      278.07     12.46 o 
   1   3  17        0.19        1.40      1.14 o 
   2   3  17       23.69       28.12      2.96 o 
   3   3  17        1.53        2.48      1.71 o 
   4   3  17        1.16        2.29      1.57 o 
  -7   4  17       16.55       13.77      3.80 o 
  -6   4  17       14.22       11.09      3.20 o 
  -5   4  17       21.12       18.61      3.72 o 
  -4   4  17        0.01        4.19      1.95 o 
  -3   4  17       11.90       13.17      2.21 o 
  -2   4  17       13.28       12.17      3.13 o 
  -1   4  17       19.73       18.32      2.26 o 
   0   4  17       11.07       10.68      2.22 o 
   1   4  17       26.46       17.41      1.95 o 
   2   4  17        2.06        2.20      2.11 o 
   3   4  17        0.11        5.53      2.55 o 
   4   4  17        4.49        3.94      2.53 o 
  -6   5  17        0.10        5.18      3.14 o 
  -5   5  17        1.83        6.25      3.09 o 
  -4   5  17       28.67       33.34      4.02 o 
  -3   5  17       12.07        7.82      1.86 o 
  -2   5  17       71.20       82.21      5.52 o 
  -1   5  17        7.98        7.22      2.11 o 
   0   5  17        0.01        0.36      1.68 o 
   1   5  17        4.78        6.48      1.66 o 
   2   5  17        4.78        1.83      1.80 o 
   3   5  17        3.87        6.82      2.16 o 
   4   5  17        3.83        5.67      4.06 o 
  -6   6  17        8.14        6.20      2.63 o 
  -5   6  17        8.46       10.54      5.35 o 
  -4   6  17        2.36        4.72      3.59 o 
  -3   6  17        0.06        3.54      2.20 o 
  -2   6  17       40.06       38.20      3.08 o 
  -1   6  17       12.89       16.36      3.61 o 
   0   6  17        3.86        2.72      1.27 o 
   1   6  17        0.05        0.55      1.95 o 
   2   6  17        9.70        8.13      2.27 o 
   3   6  17       18.45       18.02      3.32 o 
  -5   7  17       23.58       28.64     11.18 o 
  -4   7  17       93.61       80.86      8.25 o 
  -3   7  17        7.70       10.37      3.06 o 
  -2   7  17       35.80       26.96      3.97 o 
  -1   7  17       23.77       20.90      3.10 o 
   0   7  17        6.57        5.25      1.56 o 
   1   7  17        4.87        3.30      1.99 o 
   2   7  17        9.86        6.04      2.60 o 
   3   7  17       20.97       28.92      4.02 o 
  -5   8  17      112.98      105.87     26.11 o 
  -4   8  17       13.34       15.88      6.48 o 
  -3   8  17       17.17       21.31      5.65 o 
  -2   8  17        0.66        0.73      3.32 o 
  -1   8  17        6.52        3.20      3.96 o 
   0   8  17        0.17        0.33      2.06 o 
   1   8  17       11.16        7.97      2.41 o 
   2   8  17        0.88        1.26      2.97 o 
  -4   9  17       27.09       19.49      7.52 o 
  -3   9  17       13.68        5.90      9.11 o 
  -2   9  17        0.04        2.11      2.28 o 
  -1   9  17       18.18       26.84      5.30 o 
   0   9  17        3.31        3.36      2.19 o 
   1   9  17       29.37       42.09      5.86 o 
  -1  10  17        0.02        0.97      2.17 o 
  -6   0  18        0.30       -3.86      3.86 o 
  -4   0  18        5.03        9.85      4.70 o 
  -2   0  18       72.91       70.59      7.76 o 
   0   0  18      663.05      742.14     28.71 o 
   2   0  18        5.64        5.91      4.00 o 
   4   0  18       10.86       11.93      5.12 o 
  -7   1  18        0.01        1.97      3.06 o 
  -6   1  18       15.97        8.18      3.53 o 
  -5   1  18        6.61        9.22      3.92 o 
  -4   1  18        4.07        3.91      1.96 o 
  -3   1  18       52.06       56.92      4.70 o 
  -2   1  18      118.56      121.81      6.91 o 
  -1   1  18       80.08       84.59      6.28 o 
   0   1  18      156.29      161.84      7.15 o 
   1   1  18        4.64        4.61      1.57 o 
   2   1  18       14.45        7.48      1.52 o 
   3   1  18        0.07        0.66      1.86 o 
   4   1  18        1.19        7.13      2.62 o 
  -7   2  18        1.58        4.37      3.20 o 
  -6   2  18        0.03       -1.07      2.90 o 
  -5   2  18       92.26       91.91      6.41 o 
  -4   2  18        1.79        3.62      2.95 o 
  -3   2  18       72.94       79.00      6.94 o 
  -2   2  18       14.43       15.56      3.55 o 
  -1   2  18        2.38       -0.24      2.73 o 
   0   2  18       11.29        4.32      1.87 o 
   1   2  18        0.17        3.20      1.43 o 
   2   2  18       42.64       41.54      3.29 o 
   3   2  18        4.29       -0.48      1.83 o 
   4   2  18        2.54        6.52      2.78 o 
  -7   3  18        1.10        7.83      3.12 o 
  -6   3  18        0.16        6.53      2.76 o 
  -5   3  18        0.73        0.43      2.70 o 
  -4   3  18        0.29        1.47      2.08 o 
  -3   3  18        5.84        4.86      2.53 o 
  -2   3  18        6.28        3.24      2.02 o 
  -1   3  18       84.32       82.77      5.15 o 
   0   3  18        4.04        2.61      1.79 o 
   1   3  18       95.08       95.06      4.92 o 
   2   3  18        2.69        4.08      1.71 o 
   3   3  18       18.46        9.84      2.56 o 
   4   3  18        0.42       -3.16      3.42 o 
  -6   4  18        2.53        9.85      3.54 o 
  -5   4  18       14.83       22.37      3.75 o 
  -4   4  18       15.50       16.50      2.52 o 
  -3   4  18       95.82       95.71      6.87 o 
  -2   4  18      270.91      302.07     14.13 o 
  -1   4  18        2.25        4.54      1.54 o 
   0   4  18        0.45        5.62      2.00 o 
   1   4  18        3.35        4.91      1.85 o 
   2   4  18        0.42        3.00      1.33 o 
   3   4  18       12.47       12.69      2.36 o 
   4   4  18        0.00        3.87      1.93 o 
  -6   5  18        0.98        2.42      3.16 o 
  -5   5  18       32.93       36.22      5.00 o 
  -4   5  18        0.79        3.50      2.98 o 
  -3   5  18       21.94       19.87      3.20 o 
  -2   5  18       19.77       15.65      2.86 o 
  -1   5  18       28.33       30.08      2.75 o 
   0   5  18       48.47       44.19      3.32 o 
   1   5  18       21.20       22.03      2.67 o 
   2   5  18        0.00        0.77      1.99 o 
   3   5  18        1.17        2.35      1.71 o 
  -6   6  18        5.30        7.42      2.80 o 
  -5   6  18        9.47       10.32      2.77 o 
  -4   6  18       31.36       33.89      7.81 o 
  -3   6  18       33.05       37.05      4.89 o 
  -2   6  18        6.31        3.68      1.59 o 
  -1   6  18        1.05        2.10      2.20 o 
   0   6  18        1.59        0.26      1.87 o 
   1   6  18        0.96        2.58      1.97 o 
   2   6  18       28.46       22.03      4.78 o 
   3   6  18        0.58        2.48      4.05 o 
  -5   7  18       26.48       30.12      7.38 o 
  -4   7  18       22.90       17.70      6.86 o 
  -3   7  18        0.03        8.36      3.13 o 
  -2   7  18        3.15        5.39      2.34 o 
  -1   7  18        3.61        6.41      2.26 o 
   0   7  18       67.68       78.24      5.26 o 
   1   7  18        2.54        4.84      2.51 o 
   2   7  18       23.54       25.73      8.45 o 
  -4   8  18       50.75       44.59      6.03 o 
  -3   8  18        1.04        3.36      2.38 o 
  -2   8  18       11.80       10.22      3.55 o 
  -1   8  18        3.02        1.93      2.14 o 
   0   8  18        7.03        7.07      2.17 o 
   1   8  18        2.07       -0.28      3.73 o 
  -3   9  18        2.78        5.64      2.50 o 
  -2   9  18       25.33       34.80      6.02 o 
  -1   9  18        0.05        5.73      2.07 o 
   0   9  18        0.01       -0.87      2.32 o 
  -7   0  19        3.61        6.03      5.07 o 
  -5   0  19       65.40       57.31      6.46 o 
  -3   0  19       29.31       35.46      5.83 o 
  -1   0  19       22.19       22.16      4.92 o 
   1   0  19       23.53       21.30      5.90 o 
   3   0  19       17.46       15.83      3.21 o 
  -6   1  19        1.19        2.49      3.09 o 
  -5   1  19        9.33       16.17      2.40 o 
  -4   1  19        1.35        3.97      3.03 o 
  -3   1  19        4.96        4.88      2.75 o 
  -2   1  19        9.81       14.11      2.64 o 
  -1   1  19        4.43        4.90      2.46 o 
   0   1  19        4.11        5.62      2.32 o 
   1   1  19        5.41        5.24      1.54 o 
   2   1  19        0.12        3.02      3.87 o 
   3   1  19        0.44        2.21      1.86 o 
   4   1  19        2.28        2.43      2.39 o 
  -6   2  19       21.58       27.68      4.06 o 
  -5   2  19        0.00       -1.26      1.88 o 
  -4   2  19       16.63       14.46      7.53 o 
  -3   2  19        1.98        2.36      3.13 o 
  -2   2  19       61.15       68.82      6.50 o 
  -1   2  19        0.05        2.71      1.68 o 
   0   2  19       14.63       14.60      2.76 o 
   1   2  19       26.44       21.63      2.39 o 
   2   2  19        0.04       -0.44      2.05 o 
   3   2  19       16.53       12.27      3.08 o 
   4   2  19        0.14        0.33      1.92 o 
  -6   3  19        0.18        1.83      2.73 o 
  -5   3  19       47.68       48.10      5.60 o 
  -4   3  19        0.91        1.33      2.46 o 
  -3   3  19       61.31       63.65      5.08 o 
  -2   3  19      180.81      188.28     10.33 o 
  -1   3  19       12.46       17.44      3.11 o 
   0   3  19        0.45        1.59      1.86 o 
   1   3  19       46.06       41.60      3.25 o 
   2   3  19        3.42        3.11      3.14 o 
   3   3  19        0.00       -1.24      2.27 o 
  -6   4  19        3.43        6.50      2.39 o 
  -5   4  19        0.15        2.69      2.57 o 
  -4   4  19        6.98        6.47      4.32 o 
  -3   4  19        2.90        2.15      2.10 o 
  -2   4  19       30.76       28.92      3.69 o 
  -1   4  19       59.22       48.52      4.16 o 
   0   4  19        5.52        4.80      1.58 o 
   1   4  19        2.72        1.19      1.82 o 
   2   4  19        9.44       11.24      3.55 o 
   3   4  19        7.18       11.45      3.05 o 
  -5   5  19        7.80        8.79      2.50 o 
  -4   5  19       33.93       28.26      4.08 o 
  -3   5  19       12.09        7.04      2.52 o 
  -2   5  19       48.60       47.07      6.12 o 
  -1   5  19        5.82        7.15      2.03 o 
   0   5  19        8.32        8.51      1.86 o 
   1   5  19        0.19        1.38      3.02 o 
   2   5  19        8.32       11.55      3.58 o 
   3   5  19       10.16        5.63      3.75 o 
  -5   6  19        1.31        3.05      3.00 o 
  -4   6  19       28.53       26.03      3.66 o 
  -3   6  19        0.41       -2.37      2.37 o 
  -2   6  19       81.53       86.59     15.12 o 
  -1   6  19        1.58        1.36      2.35 o 
   0   6  19        0.11       -1.55      1.55 o 
   1   6  19        3.27        1.83      2.68 o 
   2   6  19        1.91        3.28      4.59 o 
  -4   7  19       86.33       77.31     22.27 o 
  -3   7  19       11.78        7.89      3.32 o 
  -2   7  19        4.28        3.77      2.66 o 
  -1   7  19       13.57       16.97      4.47 o 
   0   7  19        2.28        8.20      2.33 o 
   1   7  19        1.14        1.38      2.09 o 
  -3   8  19        5.14        4.02      4.88 o 
  -2   8  19        0.23       -3.04      3.04 o 
  -1   8  19        0.44        3.51      3.81 o 
   0   8  19        3.67        7.36      4.07 o 
  -6   0  20        0.02        7.89      2.63 o 
  -4   0  20        3.04        0.89      4.48 o 
  -2   0  20        0.10        0.81      2.92 o 
   0   0  20       22.97       26.02      5.08 o 
   2   0  20        1.21       12.73      6.21 o 
  -6   1  20        5.42        7.91      4.33 o 
  -5   1  20        2.95        6.22      4.51 o 
  -4   1  20        1.81        2.78      2.20 o 
  -3   1  20        2.37        4.70      2.48 o 
  -2   1  20      159.06      153.95     15.81 o 
  -1   1  20        0.35        2.02      2.38 o 
   0   1  20       42.35       40.49      3.69 o 
   1   1  20        4.15        4.18      2.09 o 
   2   1  20        7.15       18.46      9.23 o 
   3   1  20        0.59        1.50      2.95 o 
  -6   2  20        5.68        6.91      2.81 o 
  -5   2  20       12.40        9.49      4.15 o 
  -4   2  20        6.74       11.01      3.77 o 
  -3   2  20       22.00       22.38      3.14 o 
  -2   2  20       52.25       56.84      4.71 o 
  -1   2  20       77.17       74.87      7.25 o 
   0   2  20      170.72      188.61      9.72 o 
   1   2  20        4.67        3.60      2.42 o 
   2   2  20       12.14       10.26      4.55 o 
   3   2  20        2.54        4.58      3.91 o 
  -6   3  20        2.07        6.37      2.88 o 
  -5   3  20        1.36        3.55      1.94 o 
  -4   3  20        0.09        0.16      2.63 o 
  -3   3  20       43.36       41.36      4.67 o 
  -2   3  20       25.63       24.53      2.79 o 
  -1   3  20       29.25       28.74      3.29 o 
   0   3  20       10.24       11.21      2.92 o 
   1   3  20        0.01        6.59      3.37 o 
   2   3  20       11.37       12.72      3.25 o 
   3   3  20        5.36        6.76      2.45 o 
  -5   4  20        4.01        6.16      2.57 o 
  -4   4  20       85.92       82.40      6.40 o 
  -3   4  20       12.88       12.30      2.99 o 
  -2   4  20       15.61       17.82      2.85 o 
  -1   4  20        0.36        0.47      2.25 o 
   0   4  20        6.35        8.23      3.14 o 
   1   4  20       22.75       24.46      3.76 o 
   2   4  20        1.03        4.78      3.87 o 
  -5   5  20        0.46       -0.45      2.37 o 
  -4   5  20        5.02        0.59      2.18 o 
  -3   5  20        8.36        8.72      2.45 o 
  -2   5  20       39.01       40.53      4.09 o 
  -1   5  20        0.25        5.50      3.67 o 
   0   5  20        0.36        5.63      3.07 o 
   1   5  20       16.09       18.26      3.73 o 
   2   5  20       16.62       17.87      5.48 o 
  -4   6  20        9.18        9.48      3.15 o 
  -3   6  20       25.89       34.87      7.01 o 
  -2   6  20        9.36        8.44      4.33 o 
  -1   6  20       17.48       20.33      4.11 o 
   0   6  20       35.01       38.99      4.48 o 
   1   6  20        5.37       10.31      4.28 o 
  -3   7  20        0.37        0.69      5.59 o 
  -2   7  20       35.92       45.88      7.53 o 
  -1   7  20        0.74        1.14      3.71 o 
   0   7  20       54.65       63.82      7.66 o 
  -5   0  21        0.65        2.21      2.97 o 
  -3   0  21       10.48        6.17      3.39 o 
  -1   0  21      258.19      272.41     53.55 o 
   1   0  21       36.33       42.02      6.21 o 
  -5   1  21        8.69        9.14      2.28 o 
  -4   1  21       20.84       26.60      3.85 o 
  -3   1  21        1.68        1.29      3.58 o 
  -2   1  21        0.10        2.95      1.98 o 
  -1   1  21        0.62        2.65      1.98 o 
   0   1  21        0.04        1.82      2.08 o 
   1   1  21       35.54       37.76      3.97 o 
   2   1  21       10.00       14.87      6.73 o 
  -5   2  21        9.12       11.23      2.93 o 
  -4   2  21        9.54        7.04      3.10 o 
  -3   2  21        1.05        7.36      2.61 o 
  -2   2  21       13.17       20.14      3.23 o 
  -1   2  21        0.19        2.62      1.88 o 
   0   2  21       21.21       17.83      2.88 o 
   1   2  21       41.05       41.92      4.90 o 
   2   2  21        4.16        8.85      4.97 o 
  -5   3  21       36.70       29.65      5.19 o 
  -4   3  21       41.68       48.10      5.80 o 
  -3   3  21       29.66       34.58      3.72 o 
  -2   3  21       22.21       21.88      3.30 o 
  -1   3  21        0.00        3.10      1.83 o 
   0   3  21      117.53      128.84      7.05 o 
   1   3  21        9.88       11.53      3.39 o 
   2   3  21        3.03        8.69      5.28 o 
  -5   4  21        3.13        4.82      4.12 o 
  -4   4  21       62.02       64.18      8.35 o 
  -3   4  21       24.97       30.10      4.29 o 
  -2   4  21        7.91        9.17      2.81 o 
  -1   4  21        6.27        2.83      1.90 o 
   0   4  21        7.99        5.01      2.27 o 
   1   4  21        0.57        3.69      2.82 o 
   2   4  21        9.15       11.59      5.00 o 
  -4   5  21       63.73       71.19      9.47 o 
  -3   5  21        0.00        1.80      1.94 o 
  -2   5  21        0.28        4.18      3.63 o 
  -1   5  21        2.34        6.33      3.21 o 
   0   5  21        8.66       11.45      2.41 o 
   1   5  21       18.96       25.03      4.74 o 
  -3   6  21       11.50       10.28      3.46 o 
  -2   6  21       13.72       16.49      4.32 o 
  -1   6  21        3.26        4.82      3.90 o 
   0   6  21        0.03       -2.75      3.54 o 
  -4   0  22       33.68       36.40      7.76 o 
  -2   0  22        6.94        5.73      3.23 o 
   0   0  22        4.03        6.73      3.23 o 
  -5   1  22        2.59        6.82      3.03 o 
  -4   1  22       57.89       56.32      7.74 o 
  -3   1  22       12.14       14.45      3.57 o 
  -2   1  22       34.11       34.90      3.93 o 
  -1   1  22        3.15        6.72      2.46 o 
   0   1  22       24.19       21.66      3.21 o 
   1   1  22        0.20        1.14      4.01 o 
  -4   2  22       20.69       20.74      4.06 o 
  -3   2  22       33.84       33.18      4.57 o 
  -2   2  22       31.49       37.15      4.35 o 
  -1   2  22        2.87        2.36      2.66 o 
   0   2  22       12.56       14.20      2.81 o 
   1   2  22        0.34        3.59      4.21 o 
  -4   3  22        1.22        7.11      2.09 o 
  -3   3  22       56.55       62.94      9.85 o 
  -2   3  22        0.21        0.82      3.29 o 
  -1   3  22       45.49       46.08      5.40 o 
   0   3  22        0.27        1.05      2.40 o 
   1   3  22       12.11       17.73      6.14 o 
  -4   4  22       52.75       56.47      6.76 o 
  -3   4  22       19.71       15.05      4.37 o 
  -2   4  22        0.00        0.72      2.46 o 
  -1   4  22       13.51        8.86      3.39 o 
   0   4  22        1.84        2.78      2.95 o 
  -3   5  22        4.10        7.26      2.93 o 
  -2   5  22       10.60       10.69      2.33 o 
  -1   5  22        6.01        4.35      3.20 o 
  -3   0  23       58.40       51.28     10.71 o 
  -1   0  23        9.19        6.46      3.69 o 
  -4   1  23        0.09        4.37      3.48 o 
  -3   1  23        3.44       -0.78      2.25 o 
  -2   1  23        1.87        1.73      2.19 o 
  -1   1  23        6.34        7.52      3.08 o 
   0   1  23        6.43       13.70      2.47 o 
  -3   2  23       13.97        9.97      2.64 o 
  -2   2  23       19.40       19.51      4.95 o 
  -1   2  23        6.64        6.10      2.01 o 
   0   2  23        0.00        0.24      2.52 o 
  -3   3  23        0.44        3.77      2.66 o 
  -2   3  23        8.65        6.24      2.06 o 
  -1   3  23        7.32        5.23      1.89 o 
                                                 
